# Supplementary material for: Willingness-to-pay for sustainable beer
Source: PLoS One. 2018 Oct 5;13(10):e0204917. doi: 10.1371/journal.pone.0204917 (PMC6173403; doi:10.1371/journal.pone.0204917)
Supplement: S3 File — (XLSX) [file pone.0204917.s003.xlsx]

## Sheet: Sheet1
Date	ID	duration	finished	age	state	QID4	QID5	QID6_TEXT	QID7	QID7_6_TEXT	QID8a	QID8b	QID8c	QID8_13_TEXT	QID9_1	QID9_2	QID9_3	QID75	QID10	QID81	QID81_7_TEXT	QID48_TEXT	QID48_type	QID76	QID76_6_TEXT	QID55_TEXT	QID52	QID51_TEXT	QID80	QID40	QID40_1_TEXT	QID41	QID41_1_TEXT	QID56	QID56_1_TEXT	QID77	QID77_6_TEXT	QID42_TEXT	QID43_TEXT	QID45	QID46_TEXT	QID73	QID79g	QID79f	QID79e	QID79d	QID79c	QID79b	QID79a
2016-10-07	1	651	1	62	34	1	1	14	1		1				5	1	5	5	2	4		Natural Light	1	3		7.19	2	7.49	3																				8
2016-10-07	2	742	1	25	44	1	1	3	1		1	4	8		1	2	3	1	4	3										1	1	2		1	5	3			9	2	10	3							5
2016-10-07	3	706	1	64	39	2	2	9	1		1				2	2	3	5	2	6		Bud lite	1	5		22.99	2	3	3																		2	3	5
2016-10-07	4	574	1	39	11	3	2	2	5		1	2	5		3	2	3	5	2	3		Samual adams	2	3		8	2	1	2																				5
2016-10-07	5	253	1	37	36	1	1	35	1		1	2	5		3	2	3	4	2	4		Bud Light	1	4		10.99	1		3																				8
2016-10-07	6	429	1	42	6	3	3	1	1		13				3	4	2	5	2	4		Lindemans Lambic	2	1		11	1		3																				1
2016-10-07	7	527	1	34	6	2	2	6	4		5				2	4	3	5	4	6		Mosaic other half brewing	2	1		10	2	12	1																	1	2	3	4
2016-10-07	8	508	1	34	6	2	1	10	1		1	4	5		2	3	3	5	2	4		Sierra Nevada	2	4		15	2	2	1																	1	6	2	4
2016-10-07	9	402	1	35	36	2	1	6	1		1				4	1	4	5	1	4		bud light	1	5		18	2	19	4																				8
2016-10-07	10	741	1	31	10	2	2	2	1		1	12	13		2	2	3	4	3	4		Land Shark	1	4		15	2	17	2																				5
2016-10-07	11	508	1	32	11	1	1	10	5		1				1	2	4	5	1	3										1	3	1	9	1	8	3		The taste is everything on a beer	20	1		1							6
2016-10-07	12	363	1	26	8	3	2	2	1		2	7	9		1	5	4	5	3	6		Guinness	3	3		9	2	3	1																				6
2016-10-07	13	452	1	50	10	3	3	8	1		1				3	1	3	5	2	4		Bud Lite	1	3		6	1		3																				5
2016-10-07	14	379	1	37	33	2	1	4	1		1	4	5		1	4	5	4	3	4										1	50	1	90	1	20	4			16.99	1		1						1	4
2016-10-07	15	653	1	39	34	2	1	12	1		1	3	4		3	2	3	5	2	6		Sam Adams	2	3		8.99	2	2	1																1	6	2	3	5
2016-10-07	16	402	1	26	11	1	2	20	1		13	5	9		2	4	3	5	4	1		Oskar Blues	2	3		11.99	1		3																1	6	3	4	5
2016-10-07	17	316	1	32	51	1	2	20	3		1	4	5		2	4	4	4	3	1										1	4	1	9	1	3	4			18	1		3							1
2016-10-07	18	433	1	27	33	2	2	4	1		4	6	9		3	2	3	5	4	3		Redd's	2	3		10.49	1		3																				3
2016-10-07	19	832	1	25	34	2	1	4	1		12	13	9		2	4	3	5	2	4										1	7	1	6	1	6	4			15	2	1	2						6	4
2016-10-07	20	436	1	30	44	2	1	10	1		5				3	4	2	5	4	6										2		1	7	2		3			12	1		1						4	5
2016-10-07	21	817	1	57	51	1	2	15	1		1	3			4	1	3	5	3	4		Bud light	1	4		8.99	2	4.5	2																		6	2	3
2016-10-07	22	652	1	26	44	2	1	6	1		1	7	8		2	2	1	5	3	4										2		1	8	2		5			16	2	2	2						1	5
2016-10-07	23	653	1	38	6	1	2	7	1		1				3	1	2	2	2	6		Blue Moon	2	3		8.99	2	10.99	1																	1	6	2	5
2016-10-07	24	452	1	28	39	2	2	12	1		3	7	9		2	1	3	5	2	6		Troegs Mad Elf	2	5		56	1		3																		1	6	4
2016-10-07	25	547	1	36	23	2	2	9	1		1	13			3	2	3	5	2	6										1	4	1	5	2		3			10	1		2							5
2016-10-07	26	1930	1	42	36	2	2	2	1		12	7			3	4	3	5	4	1										1	9	1	2	1	7	3			15	1		3							1
2016-10-07	27	209	1	21	22	2	2	20	1		1	2	5		2	2	3	4	2	6										1	4	1	5	1	2	4			15	2	2	2							6
2016-10-07	28	498	1	26	44	2	1	10	1		1	5	8		2	1	3	4	2	6										1	3	1	4	1	6	5			25	1		3				6	3	4	5
2016-10-07	29	310	1	40	51	3	2	2	5		7				3	2	4	5	2	6										1	7	1	6	1	5	2			7.99	2	1	2					6	3	5
2016-10-07	30	310	1	42	26	2	1	15	1		1	4	7		3	2	3	4	2	4		Bud Light	1	4		9.99	2	11.99	2																	1	2	3	5
2016-10-07	31	495	1	44	33	1	2	12	1		1				4	1	4	5	1	4										1	2	1	1	1	1	3		N/A	5	2	2	1						6	2
2016-10-07	32	534	1	61	31	1	2	5	1		2	6			3	3	4	5	3	4										1	6	1	4	1	4	3			9.99	2	10.49	1							1
2016-10-07	33	583	1	30	19	2	1	20	1		1	3	7		2	2	4	5	3	4		Dos equis	3	3		9.99	1		3																				8
2016-10-07	34	420	1	34	39	3	2	0	5		14	13	5	cider	2	5	3	5	3	5										2		1	6	1	4	4			25	2	5	2				1	2	3	4
2016-10-07	35	752	1	34	6	2	1	30	1		13	2	7		4	5	1	5	4	4		new castle	1	5		28.99	2	35	3																				8
2016-10-07	36	183	1	27	44	2	3	3	1		3	5	8		4	2	3	2	4	6		Budlight	1	2		9.99	2	11.99	2																				6
2016-10-07	37	507	1	39	39	2	1	24	1		1	14		Light Beer	4	1	5	5	5	4										1	9	2		1	10	5			19.99	1		3						6	5
2016-10-07	38	438	1	29	33	2	1	6	1		13	2	9		3	2	3	5	2	4		shock top	1	3		8.99	2	1	3																		6	2	3
2016-10-07	39	599	1	27	33	3	2	1	5		1	13	3		2	3	2	4	3	2		Bottle logic	2	1		6	1		2																		6	3	4
2016-10-07	40	273	1	25	10	3	2	10	1		1	13	7		3	2	2	2	3	3										1	8	1	7	1	8	3			7.98	2	9.99	2					6	2	5
2016-10-07	41	555	1	32	24	2	1	4	1		1	2	3		3	2	2	5	3	1										2		1	3	1	5	3			9.99	1		1							8
2016-10-07	42	450	1	29	14	3	2	1	2		1	12	4		4	2	4	5	3	4										1	2	2		1	3	2			10	2	12	1					1	6	2
2016-10-07	43	409	1	49	39	2	3	3	4		1				2	4	4	4	3	6										1	6	1	2	1	3	3		none	8	1		3							4
2016-10-07	44	551	1	32	31	2	2	8	3		4				2	4	3	5	3	6		AleSmith San Diego Pale Ale	2	3		10	2	2	2																		2	4	5
2016-10-07	45	458	1	39	39	2	2	4	1		4	7	9		2	4	3	5	4	2		flying fish	2	3		11	2	12	3																	1	3	4	5
2016-10-07	46	543	1	32	6	3	2	1	1		2	4	5		2	3	3	5	2	3										2		1	5	1	4	1		I like regional and local breweries a lot. Most of the craft beers I get are going to be singles. I have been buying 6 packs of sierra nevada recently. They have some interesting seasonal beers and there double ipa is quite nice, but rather pricey for a 6 pack. I usually wait until things go on sale.	5.99	2	1.25	1				1	2	4	5
2016-10-07	47	469	1	43	4	2	2	8	1		1	13	9		3	4	3	5	3	6										1	3	1	2	1	6	4			18	1		3					1	6	5
2016-10-07	48	497	1	34	33	1	2	42	1		1	12	3		3	3	3	4	2	6		Natural Light	1	3		4.99	2	2	1																				6
2016-10-07	49	217	1	28	11	3	2	3	2		11				4	3	3	5	1	3		Nil	2	2		6	1		3																				3
2016-10-07	50	377	1	38	16	2	2	6	1		1	13	3		3	1	3	5	2	4										1	1	1	3	1	4	4			15	2	18	3							4
2016-10-07	51	559	1	36	47	2	2	2	1		1	3	4		4	2	3	5	2	6		Heineken	3	3		10	2	2.5	2																			6	5
2016-10-07	52	407	1	24	23	2	1	2	2		1				3	1	3	5	2	4		Miller Lite	1	3		6	2	2.99	1																				2
2016-10-07	53	455	1	27	4	2	2	4	3		1				4	2	4	5	3	6										1	3	1	2	1	1	3			12.99	2	2	1						1	6
2016-10-07	54	580	1	38	44	1	1	10	1		1				3	2	3	5	2	6										1	5	1	5	1	3	4		n/a	17	2	1	2						2	5
2016-10-07	55	554	1	61	29	1	2	5	1		1				3	2	3	5	2	4										1	4	1	3	1	6	4			19	2	22	2						6	5
2016-10-07	56	383	1	43	43	3	1	1	1		2	6			3	4	2	5	3	4		Guiness	3	3		9	2	1	2																				2
2016-10-07	57	420	1	31	23	3	3	0	2		7				2	4	3	5	4	1										1	9	1	1	1	4	3			12	2	2	3							1
2016-10-07	58	637	1	35	36	3	2	2	3		13	3	9		3	4	2	4	3	1										1	4	1	3	1	3	2			6	2	2	2							2
2016-10-07	59	408	1	26	33	3	2	2	5		1	4	5		2	4	3	5	4	2										1	5	1	4	1	6	2			10	2	2	2							2
2016-10-07	60	1193	1	41	26	2	1	12	1		1				3	2	3	4	3	4										1	5	1	4	1	4	4			15.99	2	17.99	1					6	3	5
2016-10-07	61	804	1	34	37	2	1	8	1		1				4	2	5	5	1	7	The alcohol content, to make sure it's not a weak tasting beer.	Miller High Life	1	3		5	2	0.5	1																				8
2016-10-07	62	486	1	44	6	3	2	0	1		1				4	2	4	5	2	4										1	2	1	3	1	3	3			8	1		2							8
2016-10-07	63	472	1	29	43	1	1	25	1		1				3	2	4	4	2	3										1	2	1	1	1	3	2			8	1		3						1	5
2016-10-07	64	492	1	40	19	2	2	3	1		2	3	6		1	4	4	5	2	4		Budweiser	1	2		6	1		3																				5
2016-10-07	65	791	1	44	23	2	1	2	1		1	3			2	4	3	5	4	4		Sam Adams	2	3		9.99	2	1	2																				8
2016-10-07	66	676	1	68	6	1	1	20	1		1				3	2	3	4	2	4										1	5	1	6	1	0	4		goes down smoothly	5.99	2	1	1							5
2016-10-07	67	725	1	28	4	2	3	3	3		1	10	2		2	1	4	4	2	4										1	4	1	6	1	3	2			5	2	7	2	1	6	2	3	4	7	5
2016-10-07	68	508	1	25	33	3	2	12	5		14			Corona	3	3	2	4	2	4										1	4	1	7	1	5	3			8.99	1		2		1	6	2	3	4	5
2016-10-07	69	356	1	25	22	1	2	5	1		13	4	5		2	3	4	5	3	6										1	5	1	8	1	3	3			12.99	2	1	1				1	2	3	4
2016-10-07	70	337	1	25	15	1	2	20	3		1	5			3	1	3	5	3	6										1	4	1	6	2		3			12	2	8	1							1
2016-10-07	71	469	1	25	6	2	2	4	5		1				4	1	3	5	3	4		Corona	3	4		12	1		3																			6	5
2016-10-07	72	1810	1	72	32	2	2	15	1		1	2	7		4	4	2	5	3	4		michelob ultra	1	4		35	2	3	2																			2	5
2016-10-07	73	430	1	40	10	2	3	1	4		1	13	5		2	5	4	5	3	3										1	2	1	3	1	3	3		I prefer to support local breweries.	10	2	2	2					6	3	7
2016-10-07	74	497	1	35	37	2	2	4	2		4	6	9		3	4	2	5	4	1		Heineken	3	3		10	2	2	3																				5
2016-10-07	75	407	1	33	48	2	2	4	1		7				3	4	2	4	3	1										1	7	1	5	1	5	4			24.99	1		1					6	4	5
2016-10-07	76	181	1	32	6	3	2	1	1		1				2	2	3	4	1	5		Blue Moon	2	4		12	1		4																				6
2016-10-07	77	572	1	28	10	2	1	4	1		1	4	8		2	2	3	4	4	3		Blue Moon	2	3		10	2	15	3																				5
2016-10-07	78	411	1	33	44	1	2	15	1		14			Malted Beer	3	1	5	4	3	7	Alcohol Percentage									1	5	1	8	1	10	5		Needs to be Strong!	10	1		2							1
2016-10-07	79	358	1	33	6	2	1	6	1		13	4	5		1	3	1	2	3	6										1	3	1	5	1	2	3			8.5	2	10	2				6	2	3	4
2016-10-07	80	583	1	31	28	2	1	4	5		1	4			2	2	3	5	2	1		Bud light	1	4		12.99	1		3																				5
2016-10-07	81	438	1	28	44	1	2	20	1		1	6	9		2	1	2	5	4	4		Dos Equis	3	3		8	1		3																				8
2016-10-07	82	394	1	27	39	3	3	1	1		1				2	3	3	5	2	4		Yuengling	1	5		16	1		3																	6	3	7	5
2016-10-07	83	357	1	50	44	1	1	24	1		1				5	1	5	5	3	4		budwiser	1	4		12	2	15	3																				8
2016-10-07	84	468	1	28	37	2	2	4	1		12	7	9		2	4	3	5	3	1										1	8	1	3	1	7	3			12	1		3						1	6
2016-10-07	85	448	1	28	26	2	2	6	3		1	3			4	3	2	5	2	4										1	3	1	4	1	3	3			8	2	1	3							5
2016-10-07	86	529	1	26	22	2	2	10	1		1	2	5		3	4	3	5	3	1		Sam Adams Rebel Rouser Double IPA	2	3		11	1		2																			1	5
2016-10-07	87	561	1	32	15	2	1	12	1		1	4	5		3	1	3	4	2	6		Miller Light	1	4		15	1		3																				8
2016-10-07	88	399	1	33	38	1	2	8	1		13	7	9		2	3	3	2	2	5		Old Rasputin	2	2		8.99	1		1																			1	3
2016-10-07	89	268	1	23	6	2	2	4	1		13	4	9		3	3	2	4	2	3		Blue Moon	2	3		8	2	2	2																			1	6
2016-10-07	90	398	1	29	33	3	3	4	3		1				3	2	3	5	1	5		Sam Adams	2	3		6.9	1		1																				2
2016-10-07	91	423	1	29	33	2	2	3	3		1	6	7		3	3	3	5	3	1		smithwicks	3	3		10	2	1	2																		2	3	5
2016-10-07	92	387	1	35	10	1	1	20	1		13	3	4		2	3	2	1	4	6										1	4	1	5	1	3	2		I also love a good head on a beer	12	2	2	2					1	4	5
2016-10-07	93	537	1	47	2	2	1	3	1		1				3	2	4	5	2	4										1	2	2		1	3	3			9.99	2	3	2					6	2	3
2016-10-07	94	614	1	26	36	1	1	24	1		1	2	6		2	1	1	2	2	4										1	9	1	8	1	10	4			9.99	2	5	2						2	5
2016-10-07	95	703	1	36	10	2	1	3	1		1				3	2	3	5	2	4		Budweiser	1	3		6.99	1		2																				5
2016-10-07	96	671	1	25	36	2	1	6	1		1				1	1	5	5	2	6		budlight	1	4		7	1		3																				8
2016-10-07	97	388	1	30	10	1	2	6	1		1	2	6		2	4	3	5	4	3										1	7	1	7	1	5	3			13	1		2							5
2016-10-07	98	565	1	38	47	2	1	6	1		1	4	9		3	3	2	4	3	6		Bell's Brewery Ale	2	3		9.99	2	5	2																		1	4	5
2016-10-07	99	901	1	34	9	2	2	3	1		5				1	3	1	4	3	1		yuengling lager	1	5		17	2	3	1																				5
2016-10-07	100	683	1	31	6	3	1	3	1		5				1	4	3	5	4	6		Stone	2	3		10.99	2	2	3																			1	4
2016-10-07	101	281	1	29	6	2	2	1	1		4				5	5	1	5	5	6		Corona	3	4		9.99	2	1	2																			2	5
2016-10-07	102	579	1	57	4	1	2	12	1		12	2	7		3	4	2	5	3	4										1	8	1	5	1	4	3			12	1		2							5
2016-10-07	103	741	1	26	7	2	3	6	1		1	11			5	2	2	5	3	2		Heineken	3	3		14	1		3																				8
2016-10-07	104	227	1	22	21	2	2	4	3		1	3	9		4	2	4	5	5	4		National Bohemian	2	6	30 pack	21	2	3.5	3																				8
2016-10-07	105	496	1	40	39	3	3	1	5		1	13	7		3	3	3	4	3	4										1	6	1	5	1	6	4			18	2	22	1						2	5
2016-10-07	106	692	1	37	14	2	1	6	1		1				4	3	2	5	5	4										1	5	2		2		5			20	1		2					1	4	5
2016-10-07	107	203	1	35	6	1	2	20	1		1				2	2	3	5	3	4		Michelob	1	3		8.99	1		2																				4
2016-10-07	108	329	1	32	19	2	2	5	1		1				3	2	3	4	3	4		Sierra Nevada	2	3		10	2	2	1																		6	2	5
2016-10-07	109	423	1	28	44	2	2	8	1		4	5	7		2	4	3	5	4	1		Community Mosaic IPA	2	3		11	2	1	2																		1	6	5
2016-10-07	110	321	1	24	33	1	1	5	1		1	12	9		3	3	3	5	2	4		Weinhenstephaner Weissbier	2	1		3.5	2	4.5	2																		1	2	5
2016-10-07	111	1233	1	50	6	1	1	23	1		1	3	5		2	3	2	3	1	1		heineken	3	3		10	2	2	2																	1	6	2	3
2016-10-07	112	411	1	31	7	3	1	2	1		1				2	4	4	5	4	1		New Belgium Fat Tire	1	3		10	2	0.5	3																				8
2016-10-07	113	423	1	55	51	3	1	1	1		1	3	5		3	2	4	5	2	4		leinenkugel	1	4		13	2	0.5	3																		6	4	5
2016-10-07	114	500	1	40	43	2	2	10	1		5				3	3	4	5	2	7	high alcohol content									2		1	1	1	2	3			4	1		3							6
2016-10-07	115	471	1	24	44	2	3	8	3		1	5	8		3	3	3	5	2	4										2		1	3	2		4			10	2	16	3						1	5
2016-10-07	116	510	1	31	26	2	2	10	1		1				4	1	4	5	1	5		Busch	1	6	30 pack	18	1		3																			1	5
2016-10-07	117	286	1	27	6	2	1	3	2		5				1	1	1	5	2	1		blue moon	2	3		8	2	2	1																				2
2016-10-07	118	870	1	44	31	2	2	5	3		1	13	3		2	2	3	5	3	3										1	3	1	2	1	6	3			8	1		2							5
2016-10-07	119	552	1	47	23	1	2	24	1		1	3			3	1	3	4	3	6		Heineken	3	3		8.49	1		3																			6	5
2016-10-07	120	419	1	28	29	2	2	5	1		1				2	3	2	5	2	1										1	6	1	6	1	5	4			16	2	18	3				1	2	3	4
2016-10-07	121	649	1	53	7	2	1	9	1		2	6	7		3	4	2	5	3	4		Guinness	3	2		7.99	1		3																				5
2016-10-07	122	481	1	22	7	2	1	10	3		1	2	7		2	2	2	5	3	6										1	5	1	8	1	5	4			20	2	20	3						2	5
2016-10-07	123	793	1	54	39	3	2	1	1		4				4	3	2	5	3	4										1	5	1	5	1	5	3		No bitter aftertaste.	10	2	1	3							8
2016-10-07	124	275	1	26	26	2	2	3	3		4				2	3	3	5	2	2										1	6	1	5	1	2	2			7.99	2	9.99	2							4
2016-10-07	125	219	1	21	10	2	1	4	1		1	2	6		3	3	3	5	2	2										1	7	1	6	1	5	4			15	1		3							8
2016-10-07	126	282	1	22	22	2	2	12	1		5				2	4	2	4	4	1		Ballast Point Pineapple Sculpin	2	3		12	2	2	1																		1	2	4
2016-10-07	127	225	1	25	41	2	2	5	3		1	4	5		3	2	3	5	2	3		bud light	1	4		7	1		3																		1	6	5
2016-10-07	128	347	1	37	34	1	1	15	1		13	3	5		2	4	3	5	3	3		Oskar Blues Dale's Pale Ale	2	4		18	2	2	2																				7
2016-10-07	129	514	1	23	44	2	2	8	3		1	2	3		3	3	2	5	3	6		PBR	1	4		11	2	5	2																				1
2016-10-07	130	377	1	40	21	3	1	6	1		1				2	3	3	5	3	1		corona	3	3		8.99	2	1.99	1																				8
2016-10-07	131	791	1	56	39	2	1	5	1		1				2	4	4	5	1	5		Yuengling	1	4		10.99	1		2																				5
2016-10-07	132	852	1	25	33	1	1	9	3		13	4	5		3	5	2	5	4	4										1	2	1	3	1	2	3		It would be nice if the were slight variations e.g. peach flavor (but not too heavy) something like Framboise but not as sweet.	11	1		3						6	5
2016-10-07	133	266	1	28	26	2	1	12	1		1	13	4		1	3	4	4	2	4		Bud Light	1	5		18	2	20	2																	6	2	3	5
2016-10-07	134	603	1	33	19	3	2	6	1		1	2	9		3	3	4	5	3	6		Abita Mardi Gras	2	3		8.99	1		2																		1	3	4
2016-10-07	135	413	1	29	6	2	2	4	1		1	13	4		3	2	3	5	5	4		Corona	3	5		27	2	29	1																			6	5
2016-10-07	136	395	1	45	34	2	1	3	1		3				4	2	4	5	1	3		Bud Light	1	5		17.99	1		2																				5
2016-10-07	137	1284	1	25	2	1	1	4	1		1				3	4	4	1	4	4		Light/Pale american lager	1	1		3.5	2	0.5	1																				5
2016-10-07	138	283	1	27	4	2	2	8	1		4	5	9		2	4	3	5	2	4		Sierra Nevada Torpedo	2	4		14	2	2	2																				8
2016-10-07	139	547	1	30	25	2	2	4	1		1	3	4		4	2	3	5	2	4		Michelob Ultra	1	2		8.19	1		3																		6	3	5
2016-10-07	140	202	1	23	20	2	3	4	1		10	2	9		3	4	2	5	4	5										1	5	1	4	1	9	3			10	1		3					3	4	5
2016-10-07	141	346	1	43	10	3	1	6	3		2	5	7		2	4	3	5	3	6		rogue dead guy ale	2	1		6	1		2																			1	4
2016-10-07	142	321	1	28	24	1	2	26	1		12	5	6		2	4	3	5	3	2										1	3	1	1	2		3			12	2	2	1						2	5
2016-10-07	143	440	1	30	36	2	2	8	1		1	7			4	2	3	5	2	4										1	8	1	3	1	6	2			6.99	1		2							6
2016-10-07	144	349	1	25	47	2	2	9	5		1	11	8		2	3	3	5	4	5										1	7	1	1	1	9	3			15	1		3					1	3	5
2016-10-07	145	1013	1	55	6	3	2	2	1		1				5	1	3	5	5	4										1	3	1	3	1	2	4			18	2	1.5	1							5
2016-10-07	146	263	1	22	23	2	2	4	5		1	4			2	3	3	5	4	6		Founders All day IPA	2	3		10	2	1.5	2																		1	3	4
2016-10-07	147	197	1	26	48	2	2	4	3		4	6	8		4	3	4	2	2	5										1	8	1	8	1	5	2			6	2	8	3							1
2016-10-07	148	936	1	61	39	2	2	1	2		1				4	3	2	5	4	4		St. Pauli Girl Pilsner	1	5		30	2	6	1																		6	2	5
2016-10-07	149	549	1	45	19	1	1	8	1		1	13	2		3	2	3	4	2	4										1	5	1	4	1	4	4		I have several favorites so it is hard to narrow down. I truly like the taste of beer and usually have one or two after work when I get home. I never drink more than 4 or 5 at a time, even on the weekend.	12	2	1	3							6
2016-10-07	150	595	1	28	48	1	1	24	1		4	5	9		2	3	2	5	3	4										1	6	1	4	1	4	3			9.5	1		2						1	5
2016-10-07	151	482	1	25	39	2	3	3	3		3				2	4	2	4	3	4										1	3	1	5	1	5	3			10	2	11	1					1	2	4
2016-10-07	152	212	1	29	48	2	1	15	5		1	4	5		2	3	3	5	2	6										1	1	1	10	1	1	3			8	1		3							6
2016-10-07	153	328	1	42	34	2	3	3	1		1	3	4		3	5	3	4	2	4										1	3	1	2	1	5	1			3	2	0.5	2						1	4
2016-10-07	154	459	1	55	4	3	2	1	2		2				5	5	2	5	2	4		Sam Adams	2	3		10	2	13	3																		6	2	5
2016-10-07	155	431	1	44	47	2	2	4	1		13	2	4		3	4	3	5	3	6		Blue Moon	2	3		7.99	2	0.5	1																		2	3	4
2016-10-07	156	497	1	38	14	3	1	3	1		9				3	5	1	5	3	4		Hacker-Pschorr	3	3		7.99	2	0.5	2																				8
2016-10-07	157	411	1	58	10	2	1	3	2		1	2	9		1	1	2	3	4	3		Budweiser	1	3		11.5	2	15	3																	1	6	2	5
2016-10-07	158	734	1	29	38	2	2	2	1		1	4			4	2	3	5	3	6		Heineken	3	3		9	2	9.65	2																			6	5
2016-10-07	159	447	1	46	7	1	1	25	1		3	5	7		1	5	3	5	4	4										1	6	1	8	1	3	3			11.99	1		3					1	6	4
2016-10-07	160	331	1	28	11	2	1	24	1		13	9			4	2	2	4	2	6										1	2	2		2		4			18	1		3							8
2016-10-07	161	689	1	31	21	1	2	10	3		1				3	2	4	5	3	6												2		2		3			7.7	1		3							6
2016-10-07	162	400	1	41	34	3	2	2	1		1				5	2	5	5	5	4										1	3	1	21	1	1	4			15	2	3	2							8
2016-10-07	163	350	1	22	8	1	1	20	1		1	2	5		4	2	4	5	2	6		Coors Light	1	3		5.99	1		2																		6	3	5
2016-10-07	164	384	1	25	39	2	2	4	1		1				3	2	4	2	5	4										1	5	1	3	1	4	5			24	1		2							6
2016-10-07	165	700	1	28	33	2	2	6	2		1	13			2	2	2	5	2	4										1	3	1	5			3			8	2	1	3							8
2016-10-07	166	338	1	22	51	1	2	7	1		12	4	6		2	3	3	4	3	6		New Belgium- Fat Tire	2	3		9	2	11	2																				6
2016-10-07	167	566	1	42	44	3	1	6	1		1	12			4	2	4	5	2	6		Steel Reserve	2	6	40 oz.	3.29	2	0.5	1																		6	3	5
2016-10-07	168	471	1	36	11	2	1	7	1		13	4	5		1	4	4	5	4	1		Terrapin Hopsecutioner	2	4		17	1		3																				7
2016-10-07	169	454	1	32	39	2	1	18	1		13	3	9		4	3	1	5	3	1		Carlsberg	3	3		11	2	1.5	2																		6	3	5
2016-10-07	170	392	1	27	31	3	3	3	1		5	7	9		2	5	3	3	3	1		Southern Tier Creme Brulee Stout	2	1		8.99	2	1	2																		1	2	4
2016-10-07	171	300	1	34	2	2	2	8	1		1				4	2	4	5	3	4												2		1	1	4			13.99	1		1							8
2016-10-07	172	399	1	40	51	1	2	30	1		2	7	8		2	4	3	5	3	1		New Glarus Spotted Cow	2	4		12.99	1		3																				5
2016-10-07	173	208	1	25	32	2	1	3	1		1				4	1	4	5	2	1		Shocktop	1	3		7.99	2	1	3																				8
2016-10-07	174	988	1	27	41	2	2	12	5		1	12	9		4	2	3	5	3	1										1	7	1	3	1	5	4			15	1		1							4
2016-10-07	175	904	1	35	39	2	1	15	1		1				3	3	2	5	4	4		corona	3	5		22	1		1																			1	6
2016-10-07	176	361	1	47	15	1	2	10	4		12	4	5		2	5	4	1	4	1		Ballast Point Grapefruit Sculpin	2	3		15	1		1															1	6	2	3	4	5
2016-10-07	177	571	1	29	8	2	2	12	5		1	4	5		3	2	3	5	4	6										1	3	1	4	1	1	3			11	2	1	1				6	2	4	5
2016-10-07	178	440	1	29	44	2	2	4	1		1				1	3	3	4	2	4										1	7	1	5	1	5	4			13.99	2	1	3							2
2016-10-07	179	467	1	36	10	2	2	8	1		1	13	8		2	2	3	4	4	3										1	7	1	3	1	3	3		Availability outside the region it's brewed.	12.99	1		2							4
2016-10-07	180	805	1	30	6	2	2	2	5		11				2	4	3	4	5	6		Red Bull	2	1		3.75	2	0.5	2																				5
2016-10-07	181	764	1	28	43	2	1	6	1		2	5	7		1	3	1	4	4	6		New Belgium Fat Tire	2	3		12.99	1		2																		6	2	4
2016-10-07	182	483	1	35	22	2	2	6	1		1	4	5		3	3	3	5	3	6										1	5	1	5	1	4	3			9.99	2	1	2					1	2	5
2016-10-07	183	1231	1	24	6	2	2	10	1		1	3	9		3	1	2	5	4	6										1	4	1	3	1	7	3		It doesn't have to be extremely sour.	20	2	5	3					6	3	5
2016-10-07	184	618	1	39	6	1	1	5	1		1	3	4		3	2	3	4	2	4										2		1	7	1	7	3			10	1		3						6	5
2016-10-07	185	519	1	35	48	2	1	2	1		1	4			4	2	4	5	2	4		Sam Adams lager	2	3		7	1		1																				8
2016-10-07	186	257	1	33	43	2	1	8	1		4	5	7		2	4	3	5	3	1		Rogue Dead Guy	2	3		10.99	1		2																	6	2	3	5
2016-10-07	187	432	1	36	38	2	1	4	1		1	3	5		2	4	3	5	4	3										1	3	1	5	1	2	2		I really like citrusy notes	8	2	2	1				1	2	4	5
2016-10-07	188	462	1	25	6	2	2	10	1		1	2	3		3	2	3	5	3	3										1	3	1	5	1	4	3			7	2	1	2							5
2016-10-07	189	416	1	34	4	3	1	1	1		7				5	5	1	5	3	4		Guinness	3	3		9.99	1		3																				8
2016-10-07	190	395	1	34	12	2	3	1	3		1	4	7		2	3	3	4	4	5										1	3	1	1	1	2	1			7	1		1					1	2	4
2016-10-07	191	389	1	30	21	3	2	2	2		1				3	3	3	5	2	2		Corona	3	3		6	2	1	2																				8
2016-10-07	192	249	1	41	31	3	1	2	1		1				3	3	3	5	4	6		Samuel Adams Porch Rocker	2	5		20	2	4	3																				8
2016-10-07	193	338	1	25	14	2	2	3	1		1	13	4		2	4	2	5	3	1										1	3	1	1	1	3	3			9	2	2	1					1	2	3
2016-10-07	194	393	1	36	47	2	3	4	1		1	2	7		3	4	1	5	3	3										2		2		2		3			15	2	5	2				1	6	2	5
2016-10-07	195	872	1	32	43	1	2	4	5		10	11	2		3	3	2	2	2	4		-		2		30	2	20	2																				2
2016-10-07	196	708	1	36	6	2	1	4	1		2	3	6		3	4	2	5	2	1										1	8	1	5	1	6	2			8.99	2	1	3							5
2016-10-07	197	394	1	33	33	2	2	2	1		1	6	9		3	4	2	5	3	1		Franziskaner Weissbier	3	3		8	2	1.5	1																	6	2	4	5
2016-10-07	198	393	1	34	41	2	2	16	1		12	4	5		2	4	3	4	3	5		Lagunitas A Little Sumthin' Sumthin' Ale	2	3		11.25	2	1	2																				8
2016-10-07	199	954	1	25	31	2	2	14	5		1	5	9		2	1	3	5	3	6		Yeungling	1	3		7.99	1		1																				6
2016-10-07	200	390	1	37	6	1	2	20	1		1	3	9		4	2	2	5	2	4										1	5	1	8	1	8	3			7	1		3							6
2016-10-07	201	544	1	40	41	3	1	1	2		1				3	2	4	5	5	6										1	6	1	6	1	3	2		I like it to be flavorful but not a harsh after bite.	6.5	1		2							6
2016-10-07	202	325	1	29	39	2	2	10	5		1	2	3		3	2	2	4	3	1										1	6	1	4	1	3	3			12	1		3						1	5
2016-10-07	203	1020	1	50	14	3	2	2	1		1	2			3	2	2	5	2	6										1	5	1	6	1	4	2			5	1		2					1	2	5
2016-10-07	204	343	1	32	6	1	2	8	4		2	4	5		2	3	2	5	2	3										1	3	2		2		3			8.5	2	9.5	2					1	3	5
2016-10-07	205	460	1	39	51	2	2	6	1		1				4	1	4	5	2	1										1	2	1	3	1	4	3			8	1		1							8
2016-10-07	206	168	1	25	39	2	2	10	2		7	9			2	5	1	5	4	4		Golden Monkey	2	3		14.5	1		2																				1
2016-10-07	207	291	1	26	6	2	2	20	4		1	4	5		2	3	3	5	3	4		sierra nevada torpedo	2	4		15	2	2	3																	1	6	2	4
2016-10-07	208	264	1	30	14	2	2	10	3		1	4			2	3	3	5	3	4		Bud Light	1	4		8	2	2	2																		1	6	5
2016-10-07	209	1268	1	25	16	1	1	12	2		5	8	9		3	2	4	4	2	4		coors light	1	3		19.99	2	22	2																				4
2016-10-07	210	490	1	37	14	3	1	1	1		4				1	5	5	5	3	5										1	3	1	8	2		3			10	1		3							5
2016-10-07	211	853	1	47	48	1	1	15	1		1	13			4	2	3	5	5	4		Bud Light	1	6	30 pack	28	2	30	3																				8
2016-10-07	212	473	1	46	6	2	1	6	1		13	3	6		3	3	2	5	3	4		Newcastle	1	3		8.99	2	0.5	3																				7
2016-10-07	213	406	1	59	32	3	3	1	1		1	3	5		3	3	3	5	2	4		CORONA	3	4		8	2	1	2																			6	7
2016-10-07	214	279	1	29	23	3	3	2	1		1				2	4	4	4	2	6										1	4	1	2	1	5	3			7.99	2	3	2							3
2016-10-07	215	530	1	37	10	2	1	34	1		1				1	3	5	5	4	1										1	7	1	4	1	6	4			14	2	2	2							6
2016-10-07	216	429	1	29	26	1	1	30	1		1	5			4	2	4	5	3	4										2		1	6	1	1	4			20	1		1							1
2016-10-07	217	323	1	35	48	2	3	7	5		5				3	3	3	5	2	6		Peroni	3	3		8.99	2	1	2																				4
2016-10-07	218	305	1	34	33	2	1	5	2		1				2	2	3	3	3	4										1	7	1	8	1	6	3			12	2	2	2							2
2016-10-07	219	434	1	30	47	2	2	8	2		1	5			2	4	4	5	4	1		Lagunitas Lil Sumpin	2	3		10.99	1		3																			1	6
2016-10-07	220	343	1	29	10	2	2	6	5		13	5	7		1	3	3	4	3	7	BeerAdvocate rating and reviews	Left Hand Milk Stout	2	3		10	2	2	2																	6	2	3	4
2016-10-07	221	803	1	31	15	2	1	9	1		10	4	5		3	2	3	4	3	1		New Belgium, Ranger	2	4		14.99	2	0.1	2																		1	6	2
2016-10-07	222	465	1	42	14	1	1	80	1		1				4	1	4	5	1	4		Icehouse	1	4		6.99	1		3																				6
2016-10-07	223	753	1	22	33	1	2	6	1		9				4	3	2	4	4	6										1	3	2		1	4	3			15	2	3	2						6	2
2016-10-07	224	386	1	32	14	1	1	11	1		2	7			3	2	3	5	3	6										1	6	1	5	1	4	3			8.99	2	9.99	2					6	2	5
2016-10-07	225	415	1	31	23	2	3	5	1		13	4	5		2	4	2	5	4	3		Bell's Two Hearted	2	3		10	2	1	2																			1	4
2016-10-07	226	216	1	29	17	2	3	3	1		10	11	8		4	3	3	5	1	3										2		2		2		1			3	1		3						6	4
2016-10-07	227	648	1	46	26	2	2	18	3		1				4	2	5	5	2	4										1	3	1	3	1	2	4			7.25	1		3							5
2016-10-07	228	2802	1	35	11	2	2	4	1		1	6	9		2	2	3	5	3	4										1	4	1	7	1	8	3			8	2	10	1					3	4	5
2016-10-07	229	530	1	23	14	3	1	3	1		1	11	4		1	2	2	5	3	2										1	4	1	3	2		3			9	1		1							5
2016-10-07	230	370	1	30	34	2	2	2	2		1	3			2	3	3	5	2	4										1	2	1	4	1	3	3			9	1		1		1	6	2	3	4	5
2016-10-07	231	773	1	53	44	2	3	1	2		1	4	9		3	3	4	5	1											1	3	2		2		3			10	1		3							1
2016-10-07	232	576	1	28	10	1	2	8	5		1	4	5		3	2	1	5	3	4										1	4	1	5	1	2	3			9	1		1							5
2016-10-07	233	1127	1	28	31	2	1	8	3		1				4	3	4	5	1	6		coors lite	1	3		5	1		3																				6
2016-10-07	234	417	1	34	33	2	2	12	1		1				4	2	5	5	2	2		Michelob Ultra	1	3		7.99	2	1	2																		6	2	5
2016-10-07	235	778	1	25	3	2	3	3	1		1				3	4	4	2	3	5										2		2		2		2			8	2	10	2							4
2016-10-07	236	450	1	26	6	2	2	4	4		11	13	6		3	3	2	3	3	4										1	8	1	6	1	4	3			12	2	10	2							4
2016-10-07	237	521	1	35	10	2	2	3	1		1	11	4		2	3	3	5	3	6		Guiness	3	3		8.65	1		3																		6	2	3
2016-10-07	238	305	1	27	6	3	2	1	1		9				3	4	3	5	2	4										2		1	1	1	8	4			16	1		2							8
2016-10-07	239	258	1	31	19	2	1	15	4		5	7	9		1	2	3	3	3	3										1	2	1	3	1	1	2		Tall boy cans in a 4 pack	11.99	1		3					1	6	5
2016-10-07	240	582	1	37	6	3	1	1	1		1				2	2	4	5	2	2										1	6	1	4	1	7	2			5.5	1		2							2
2016-10-07	241	267	1	24	44	1	2	20	1		1				4	3	2	5	2	6		Andersons valley summer solstice	2	3		30	2	45	4																				5
2016-10-07	242	343	1	23	39	2	2	3	2		1	13	4		2	5	3	5	3	3										1	4	1	3	1	4	4			25	2	3	2					1	3	4
2016-10-07	243	327	1	36	39	1	1	15	1		1				2	3	5	5	5	6		Yuengling	1	5		26	1		3																				5
2016-10-07	244	1269	1	26	44	2	2	3	3		1				3	2	3	5	3	4		Dos Equis	3	3		10	1		3																				8
2016-10-07	245	569	1	22	10	3	3	1	1		1	13	4		2	3	2	5	2	6		Strongbow	3	4		12.99	2	3	3																	1	6	4	5
2016-10-07	246	519	1	33	36	2	2	1	5		1	7	9		3	2	2	5	2	1		bud light	1	3		8	1		3																				6
2016-10-07	247	407	1	27	10	1	2	6	5		1	3			4	4	2	2	3	4										1	4	1	6	1	5	3		I love Pilsner beer	8.99	2	10	2							4
2016-10-07	248	353	1	41	27	1	1	24	1		1	4	5		3	2	3	4	2	5										1	4	1	5	1	2	2			6.99	2	0.5	2				1	2	3	4
2016-10-07	249	835	1	33	34	1	2	14	3		3	6	8		2	4	2	5	3	4										1	7	1	6	1	6	1		I spent significant time overseas and prefer how it is sold in Germany. I would rather pay a little more for a half liter or pint of a good beer, sold individually. My beer mood swings a lot, so if I can choose singles I will buy a favorite, a few of the taste I feel like at the moment and then something crazy off the wall. I want a larger size so I can spend more time getting to know the beer. S…	3	2	0.5	2				1	4	7	5
2016-10-07	250	162	1	26	48	2	1	4	3		10	13	8		4	3	4	2	2	5		heniken	3	2		6	2	8	2																			1	5
2016-10-07	251	337	1	33	6	1	2	24	1		4	5	6		2	2	3	4	3	3		Sierra Nevada	2	4		15	1		1																			1	6
2016-10-07	252	676	1	56	10	1	2	15	1		1	2	3		3	2	3	5	2	3		becks	1	3		9	2	1	1																	6	2	3	5
2016-10-07	253	1330	1	47	43	3	1	1	1		1				3	2	4	5	2	1										1	3	1	2	1	3	4			18	2	2	2							5
2016-10-07	254	413	1	25	44	2	3	6	1		1	5	8		3	2	3	4	2	5										1	8	1	5	1	6	3			7.99	1		2					1	4	5
2016-10-07	255	530	1	22	6	3	3	2	1		1				3	3	4	5	2	6		Corona	3	3		6.99	2	2	1																				5
2016-10-07	256	435	1	25	6	2	3	1	1		1				3	4	3	5	3	6										1	4	1	4	1	6	4			15	1		2							8
2016-10-07	257	341	1	26	51	2	3	4	3		11	13	7		2	4	2	4	3	1										1	9	1	3	1	8	3			12.99	2	15.99	3						2	5
2016-10-07	258	274	1	28	33	2	2	3	3		2				3	4	4	2	1	2		kingfisher	3	1		54	2	68	2																				1
2016-10-07	259	373	1	31	37	2	2	5	4		1	4	9		1	4	2	5	4	6		New Belgium Flat Tire	2	1		12	1		3																	1	6	2	5
2016-10-07	260	450	1	34	39	2	1	4	1		12	2	7		2	4	2	5	4	6		Great Lakes Nosferatu	2	3		11	2	5	1																				5
2016-10-07	261	481	1	43	47	1	1	28	1		1	2	7		2	3	3	4	3	6		Star Hill	2	3		8.99	2	2	2																			1	3
2016-10-07	262	363	1	33	30	2	2	3	2		1	4	5		3	2	3	5	2	6										1	2	1	3	2		3			8	2	2	2						1	6
2016-10-07	263	761	1	27	9	2	2	3	1		1				3	3	4	5	3	1		rolling rock	1	3		5.5	2	1	2																				8
2016-10-07	264	1268	1	27	38	3	2	7	1		4	5	9		3	3	3	5	4	1		crispin	2	2		10	1		3																		1	4	5
2016-10-07	265	369	1	29	47	1	3	15	3		13	2	4		2	4	2	5	3	6		Devils Backbone - Vienna Lager	2	3		12	2	1	1																		1	3	4
2016-10-07	266	494	1	50	27	2	2	4	1		1	4	5		3	2	4	4	2	1										1	3	1	1	1	3	1			2.25	2	0.5	3							5
2016-10-07	267	651	1	25	31	2	3	4	5		1	7	9		2	3	3	5	2	6										1	3	1	6	1	4	3			7	2	1	3							8
2016-10-07	268	368	1	27	16	1	1	12	1		1	13	4		3	2	4	5	2	6		Busch Light	1	4		10.49	1		3																			1	3
2016-10-07	269	395	1	27	34	2	2	6	5		1	2	5		3	3	3	5	4	2		Sculpin	2	3		14.99	2	16.99	2																		6	2	3
2016-10-07	270	2023	1	36	36	2	2	6	6	bowling alley	1				3	2	4	5	2	6										1	2	1	4	1	1	3			8	2	1	1					1	6	5
2016-10-07	271	359	1	46	10	3	2	14	1		1				5	1	5	5	1	4		Natural Ice	1	4		9.5	1		3																				6
2016-10-07	272	404	1	31	6	2	2	2	1		12	5	7		3	3	3	5	4	4										2		2		2		3		honestly it would depend on so many things - how much id be drinking, with who / will i be sharing, length of event, weather (darker for cold days, lighter for hot), how wasted i wanted to get (ABV)	18	1		3							8
2016-10-07	273	375	1	47	43	3	3	1	1		3	4			3	3	3	5	5	6		Pabst Blue Ribbon	1	1		2	1		3																				7
2016-10-07	274	401	1	29	33	2	2	3	3		1	13	2		2	2	2	5	2	6		Corona	3	3		14	1		2																			2	4
2016-10-07	275	324	1	41	34	2	3	2	4		4	5	9		2	5	3	4	2	7	Type of brew									1	3	1	2	1	3	2			6.99	2	1	2						1	4
2016-10-07	276	413	1	29	44	3	2	2	1		2				2	3	3	5	2	6		Bud-light	1	3		6	1		1																				8
2016-10-07	277	345	1	27	10	2	2	9	1		1				3	2	4	5	1	4		Bud light	1	4		9.99	2	2	3																				5
2016-10-07	278	312	1	34	44	1	2	14	1		14			American Malt Liquor	4	1	4	4	1	1		Natty Daddy	1	1		2.15	2	2.5	1																				8
2016-10-07	279	563	1	31	11	2	2	10	5		5				2	3	4	5	3	4		Sweetwater	2	3		8.99	2	1	2																				1
2016-10-07	280	300	1	26	6	2	2	4	1		1	4	5		3	3	3	4	2	3		Samuel Adams	2	3		7.5	2	0.4	2																			6	2
2016-10-07	281	326	1	36	6	2	2	20	3		1	3	4		3	2	3	5	1	4		Labatt's Blue	1	4		12.99	2	2.5	2																		1	6	5
2016-10-07	282	351	1	29	31	3	1	1	4		5				2	4	2	5	3	5										1	7	1	4	1	5	3			7.99	2	2	2					1	2	5
2016-10-07	283	2317	1	27	8	2	2	4	1		2				3	2	3	3	2	4		MAGIC HAT	2	3		8	2	20	2																				1
2016-10-07	284	239	1	28	6	2	2	12	5		13				3	3	3	5	2	6										1	5	1	5	1	8	4			12.99	2	4	1							5
2016-10-07	285	512	1	35	44	3	1	2	1		1	3	4		3	3	3	5	2	1										1	4	1	3	1	6	2			6	2	1	2					1	6	2
2016-10-07	286	344	1	28	33	1	2	3	1		9				4	3	3	2	2	1										1	9	1	8	1	8	2			2	2	2	2							3
2016-10-07	287	374	1	34	10	2	1	15	1		1	2	7		2	2	3	5	2	4		Budweiser	1	3		7.5	2	1	2																	1	2	3	5
2016-10-07	288	587	1	57	15	1	2	8	1		1	3	4		4	2	3	5	2	4										1	4	1	6	1	4	5		How it tastes both when it is cold and how it tastes after it has warmed up a little bit--I need both to be good because I usually drink my beer pretty slowly.	24	1		3						7	5
2016-10-07	289	112	1	30	44	1	1	10	1		1				2	2	3	5	2	4		bud light	1	4		10	1		3																				3
2016-10-07	290	296	1	26	51	2	2	4	1		1				2	4	3	5	3	6		Cider Boys	2	4		18	2	1	3																			1	6
2016-10-07	291	711	1	28	31	1	1	7	1		13	2	7		1	2	1	5	2	4										1	7	2		1	6	4			10	2	3	1							5
2016-10-07	292	300	1	21	10	2	2	2	5		1				3	2	3	5	4	6										1	3	1	2	1	2	3			10	2	2	3							8
2016-10-07	293	504	1	31	10	1	1	30	5		3	7			4	5	1	5	2	2		budwiser	1	3		6.89	2	10	2																			1	5
2016-10-07	294	260	1	29	15	1	1	15	2		1	2	4		1	2	2	5	2	5		Bud lite	1	5		20	2	10	2																	1	6	3	4
2016-10-07	295	1140	1	51	46	3	1	4	1		12	7	8		4	5	2	4	3	7	brewing style									1	10	1	1	1	10	2			8	2	1	1					1	2	4
2016-10-07	296	428	1	52	51	3	2	4	3		12	14	7	Marzen	2	4	3	3	2	1		Spaten Octoberfest	2	1		5	2	1	1																				1
2016-10-07	297	531	1	23	6	3	2	18	1		1	4	5		2	2	2	5	3	4										2		2		1	5	3			10	2	5	2							8
2016-10-07	298	590	1	31	31	2	2	7	3		1	2	9		3	2	4	5	2	4										1	4	1	6	1	5	2			4.5	2	0.4	1			1	6	2	3	5
2016-10-07	299	393	1	37	6	1	2	10	1		1	3	7		3	3	3	5	2	1		Guiness	3	2		8	1		3																				5
2016-10-07	300	374	1	37	2	2	1	3	1		3				3	3	3	5	3	3										1	5	1	6	1	3	4			9	1		3							8
2016-10-07	301	475	1	35	6	2	1	12	1		1	2			2	2	4	5	2	4										1	5	1	4	1	4	3			7	2	1	2					2	3	5
2016-10-07	302	272	1	27	33	2	2	4	1		12	5	7		1	5	3	4	4	6		Ballast Point Sculpin	2	3		10	2	0.5	3																			1	4
2016-10-07	303	554	1	48	6	2	1	9	3		14	4	6	Mexican Beer	2	3	3	5	3	3		Sierra Nevada Pale Ale	2	3		8.5	1		3																			7	5
2016-10-07	304	577	1	46	47	2	1	36	1		1				3	2	4	5	2	6										1	5	1	4	1	3	4			12	1		3							5
2016-10-07	305	619	1	42	25	2	2	3	1		1				2	2	2	5	1	4		bud light	1	5		20	2	25	1																				8
2016-10-07	306	466	1	27	38	2	2	2	1		1				3	2	3	5	5	3		Miller High Life	1	3		6.28	2	2	1																				2
2016-10-07	307	394	1	39	37	2	2	3	1		5				2	4	1	5	3	1										1	6	1	5	1	5	3			9	1		2							1
2016-10-07	308	237	1	29	14	1	1	10	3		13	5	7		2	4	3	2	4	6										1	5	1	8	1	4	4			20	2	4	2					2	3	4
2016-10-07	309	775	1	27	22	3	2	1	1		1	4	6		3	3	4	5	2	1										1	5	1	5	1	3	5			45	1		3							7
2016-10-07	310	792	1	54	34	2	2	10	1		1				4	2	4	5	1	4										1	3	1	3	1	4	3			8	1		3						6	5
2016-10-07	311	773	1	31	34	3	2	0	1		1	2	4		1	5	5	5	3	6		New Belgium Fat Tire	2	3		9.99	2	12	3																				5
2016-10-07	312	241	1	30	5	2	2	2	1		1	2			3	4	3	2	3	1		budwiser	1	3		5	2	5	2																				4
2016-10-07	313	326	1	26	39	1	1	5	1		5	7	9		1	4	2	5	4	6		Franziskaner Weissbier	3	5		35.99	2	2	3																	1	6	2	4
2016-10-07	314	433	1	42	44	1	1	24	1		12	4	5		2	4	2	1	3	1		Sierra Nevada	2	3		8	2	0.5	2																		2	3	4
2016-10-07	315	1216	1	24	4	2	1	6	1		1	13	9		1	1	3	3	2	4										1	5	1	8	1	7	5			18	2	2	2						6	2
2016-10-07	316	408	1	38	39	2	2	2	4		1	2	4		3	3	4	5	3	2										1	6	2		2		2			8	2	15	1					1	2	3
2016-10-07	317	1304	1	36	33	2	1	2	1		1	2	7		3	1	3	5	3	4												1	7	1	2	3			9.99	2	2	1				6	2	3	5
2016-10-07	318	557	1	30	43	1	2	4	1		1	7			3	2	2	5	3	4										1	10	2		2		3			10	2	11	2					6	2	5
2016-10-07	319	224	1	32	6	2	2	4	1		14	13	7	Lambic	2	5	2	1	4	6										1	3	1	2	1	2	1			20	1		2							7
2016-10-07	320	323	1	27	47	2	2	3	5		1	4			3	3	2	4	4	2										1	1	1	2	1	1	2			8	2	2	2		1	6	2	3	4	5
2016-10-07	321	481	1	45	11	2	2	5	5		1				3	3	3	5	2	3										1	4	1	3	1	2	3			12	1		1							5
2016-10-07	322	975	1	33	11	1	1	21	1		1				3	2	3	5	1	1										2		1	1	1	2	3		na	5	1		1					2	3	4
2016-10-07	323	395	1	62	32	3	1	2	1		2	6			2	5	3	5	2	4										1	8	1	1	1	7	2		none	5	2	1	1							8
2016-10-07	324	464	1	26	15	2	3	2	3		10				3	2	2	2	3	2										1	6	1	8	2		3			8	2	9	2					6	4	5
2016-10-07	325	587	1	21	17	3	2	2	1		1	4	5		2	3	3	4	3	2										1	3	1	4	1	1	3		I don't have any other details I would like to share	10	1		1					1	3	5
2016-10-07	326	723	1	56	26	2	1	9	1		1	3			3	2	4	5	2	3										1	5	1	4	1	6	3		i wish it was buy one get one free	10	1		1						7	5
2016-10-07	327	459	1	41	8	2	1	12	1		1				3	2	4	5	4	6										1	4	1	6	1	4	4			15	2	6	2							5
2016-10-07	328	373	1	34	29	2	1	24	1		1	13	5		2	4	2	5	2	6		Blue Moon	2	3		8	1		2																			1	5
2016-10-07	329	631	1	42	44	2	2	8	3		7				3	3	2	5	3	4		Guinness	3	4		15.99	2	4	1																				5
2016-10-07	330	635	1	74	25	2	2	12	1		1	2	4		4	2	3	5	2	4										1	2	1	5	1	5	3		With the ratings I selected for importance, the intent was a beer that's not too strong, but not too weak. I like some flavor and would prefer stronger. I also like a beer that produces a good head.	9.99	1		3							5
2016-10-07	331	534	1	54	36	3	1	1	1		6				4	2	4	5	5	4		Samuel Adams	2	3		12	1		2																				8
2016-10-07	332	419	1	28	6	2	1	10	1		6	9			4	3	3	5	2	1										1	3	1	3	1	5	3			8	2	15	2						6	5
2016-10-07	333	422	1	24	51	2	2	8	5		1				3	2	4	5	2	6										1	2	1	2	1	1	5			20	2	2	2							1
2016-10-07	334	486	1	25	4	3	2	0	1		1	4	9		4	2	4	5	1	6		coors light	1	3		6	1		2																		2	3	5
2016-10-07	335	399	1	26	34	2	2	6	1		12	7			1	4	4	5	5	5		Highland Stout	2	5		24	2	6	2																			1	6
2016-10-07	336	328	1	48	38	2	2	6	1		1				5	1	5	5	1	4		Coors	1	4		13	1		3																				8
2016-10-07	337	431	1	26	10	2	2	10	1		1	12	7		4	1	3	5	2	1										1	5	1	6	1	1	4			15	1		3						2	5
2016-10-07	338	1298	1	32	6	1	2	4	1		1	13	4		3	3	2	5	3	3										1	2	1	2	1	1	4			14	1		1						6	5
2016-10-07	339	449	1	48	8	3	2	1	1		1				3	3	3	5	3	4										1	2	2		2		3			9.99	2	1	1							8
2016-10-07	340	653	1	38	39	3	2	0	5		12	2	4		3	5	2	5	2	6										1	8	1	3	1	4	3			10	2	2	2							7
2016-10-07	341	360	1	38	21	2	2	6	1		1	4	5		2	3	4	4	3	7	Rating on www.beeradvocate.com	Sierra Nevada Torpedo Extra IPA	2	3		9	2	1	3																		1	6	5
2016-10-07	342	2351	1	39	6	3	1	2	5		1	4	7		2	3	3	5	4	2		Sierra Nevada	2	3		10	2	13	2																	1	6	2	5
2016-10-07	343	431	1	33	34	2	3	4	1		2	6	8		3	4	2	4	4	7	Style of the brew (IPA, Stout, etc)	Red Oak	2	4		24	1		3																				7
2016-10-07	344	871	1	49	19	2	1	6	1		1	3	4		5	1	5	5	1	6		Anheuser-Busch Natural Light	1	4		9	1		2																				6
2016-10-07	345	544	1	46	39	2	2	4	1		1				3	2	4	5	2	4		miller	1	5		18	1		2																				6
2016-10-07	346	385	1	36	44	2	1	3	1		12	2	5		2	4	3	4	3	3		Fat Tire	2	3		8	1		3																		1	6	4
2016-10-07	347	312	1	26	22	2	1	10	1		12	2	7		2	3	3	5	3	6		Dale's Pale Ale	2	3		10	2	3	1																			6	2
2016-10-07	348	385	1	30	22	3	1	0	1		7				5	4	2	5	2	4		Heineken	3	3		8	1		3																				8
2016-10-07	349	434	1	33	33	1	3	6	1		13	5	9		2	4	2	2	4	3										1	6	1	6	1	3	4			25	2	5	1					1	6	2
2016-10-07	350	310	1	25	44	2	2	6	4		12	5	7		2	4	3	5	3	1		Buffalo Bayou	2	2		9.99	1		3																		1	3	4
2016-10-07	351	629	1	53	48	2	2	3	1		1	3	4		3	2	3	4	1	1		Alaskan Amber	2	3		6.5	2	7	1																1	6	2	7	5
2016-10-07	352	447	1	30	19	2	2	6	1		8				4	5	2	4	3	6										1	7	1	7	1	5	3			9.99	2	2	2							8
2016-10-07	353	530	1	45	10	2	2	3	3		1	13	4		2	3	2	4	3	1										1	2	1	3	1	2	3		Does it give a good head of froth	12	2	3	1					6	2	5
2016-10-07	354	1657	1	21	33	2	3	0	1		1	13	4		3	2	4	5	4	6										1	3	1	6	1	6	3			12	2	4	1						6	2
2016-10-07	355	457	1	34	43	3	2	3	5		1				2	3	4	5	2	2										1	3	1	4	1	6	3			8.99	2	10.99	1							3
2016-10-07	356	490	1	24	43	2	1	3	1		4	5	7		1	5	4	5	4	3		Stone Enjoy By Series	2	1		8	2	1	2																	1	6	2	4
2016-10-07	357	460	1	26	39	2	3	4	1		11	13	2		3	2	3	2	3	4										1	4	1	8	1	7	3			45.7	2	52	2						6	4
2016-10-07	358	351	1	32	6	3	2	3	1		2	5	7		2	4	3	5	4	1		Ballast Point Sculpin	2	3		14	1		3																		1	4	5
2016-10-07	359	619	1	26	14	1	1	16	1		5				3	2	2	4	3	6		Unicorn Ninja IPA	2	2		9.99	1		4																				6
2016-10-07	360	326	1	29	6	2	2	3	1		10				2	2	2	5	5	4										1	5	1	5	1	5	4			30	1		2							3
2016-10-07	361	1142	1	30	33	1	2	7	1		12	5	7		2	3	3	5	4	7	How strong the beer is.									1	8	1	4	1	7	5			40	1		3					1	6	3
2016-10-07	362	392	1	46	4	2	1	8	1		1	13	4		3	2	2	5	2	4										1	3	1	3	1	1	3			8.99	1		3						4	5
2016-10-07	363	284	1	23	11	3	2	2	3		10				3	3	2	5	2	6										1	9	1	8	1	7	4			0	2	3	1							8
2016-10-07	364	432	1	43	39	2	1	6	1		1	4	5		3	2	4	5	1	2		bud light	1	5		18	2	2	3																				8
2016-10-07	365	566	1	26	34	3	3	1	1		4				3	2	4	5	1	1		sierra navada	2	1		4	1		3																				8
2016-10-07	366	1018	1	31	36	2	2	8	1		1				3	2	3	5	2	4		MGD	1	4		9.99	2	11	1																		6	3	5
2016-10-07	367	824	1	49	36	1	2	24	3		3				4	2	4	5	1	4		Budweiser	1	1		2	2	0.2	3																	1	6	3	5
2016-10-07	368	478	1	40	39	3	1	2	5		10	2	9		1	3	5	5	3	4										1	8	1	6	1	7	3			8.99	2	10.99	2							6
2016-10-07	369	524	1	30	5	2	2	10	5		1				2	3	4	5	2	6										1	3	1	2	1	3	4			20	2	5	3							4
2016-10-07	370	547	1	38	6	3	1	1	1		6				3	4	3	5	2	3										1	6	1	4	1	6	4			17	1		3							5
2016-10-07	371	443	1	35	47	2	3	4	1		10	6	9		3	4	3	4	3	4		Kingfisher	3	3		8	2	10	2																				5
2016-10-07	372	361	1	33	6	1	2	5	3		1	12	9		3	4	2	5	2	1										1	3	1	5	1	7	3			6	2	3	2							8
2016-10-07	373	212	1	33	39	2	1	4	3		1				2	3	3	5	3	6										1	10	1	1	2		4		I like beers with fruit infusions	10	1		2						1	4
2016-10-07	374	2122	1	30	19	2	1	1	1		2	6	8		4	3	4	2	1	4										1	4	1	6	1	6	2			5	2	5	2							6
2016-10-07	375	449	1	31	24	2	1	10	1		5				2	4	3	5	3	5										1	4	1	5	1	3	3			8.5	2	3.5	2							4
2016-10-07	376	370	1	43	19	1	1	4	1		1				4	1	4	5	2	4										1	3	1	5	1	4	3			6	2	8	2							1
2016-10-07	377	351	1	31	39	2	1	10	1		1	4			3	2	2	5	2	4		Sam Adams	2	3		9	1		1																				6
2016-10-07	378	424	1	26	15	2	1	15	1		1	3	5		2	2	4	5	3	6										1	4	2		2		3			10	1		2						1	5
2016-10-07	379	1216	1	31	33	2	1	4	1		1	4			3	2	3	5	4	6										1	4	2		1	3	3			8	2	2	1					2	3	5
2016-10-07	380	495	1	39	44	3	3	1	1		1	11	13		3	3	4	5	3	6										1	2	2		1	4	3			8	1		1						6	5
2016-10-07	381	274	1	32	6	3	1	5	3		13				2	3	3	5	4	3										2		1	1	1	5	3			12	2	2	1					2	3	5
2016-10-07	382	302	1	39	36	2	1	5	1		3	4	9		2	5	3	5	2	4		Columbus Pale Ale	2	3		6	2	1	2																			2	4
2016-10-07	383	291	1	32	6	1	3	4	5		2				4	5	4	1	4	4										1	8	1	6	1	7	3		no	5	2	8	2							1
2016-10-07	384	519	1	22	22	3	2	2	1		1	10	6		3	4	3	4	2	4		Coors Light	1	3		7.5	2	1	3																				5
2016-10-07	385	356	1	46	39	2	1	5	5		1				3	2	3	5	3	6										1	2	1	1	1	3	4		floavored beers are very nice	15	2	2.5	1						6	5
2016-10-07	386	486	1	30	31	2	2	8	1		1	5	9		2	3	3	4	3	6		Magic Hat	2	3		8.99	2	1	2																	2	3	4	5
2016-10-07	387	422	1	44	17	2	1	5	1		4	9			3	2	3	5	3	4										1	4	1	3	1	2	3			10	1		3							7
2016-10-07	388	401	1	29	36	2	2	5	1		12	5	7		2	4	3	5	4	5		Bell's Two Hearted Ale	2	3		11	2	1	3																			1	3
2016-10-07	389	295	1	25	10	1	1	25	1		1				3	4	2	5	4	4										2		1	4	1	3	4			18	2	22	2							6
2016-10-07	390	343	1	29	15	2	1	12	1		13	5	9		1	5	3	5	4	4										1	4	1	6	1	5	3			12	1		2			1	6	3	4	5
2016-10-07	391	536	1	42	19	2	2	2	1		1	10	2		2	3	3	5	2	4										2		1	5	1	3	3			9.3	2	3	1							5
2016-10-07	392	549	1	32	39	3	2	2	1		1	3	4		3	2	4	5	2	6										1	3	1	4	1	3	4		My ideal beer would have to be a light beer with a mild flavor and a good reputation.	15	1		3						6	5
2016-10-07	393	429	1	32	39	2	1	3	1		1	4	6		3	3	4	5	3	1		Arrogant Bastard	2	1		5.49	1		3																		1	6	5
2016-10-07	394	893	1	53	33	1	1	12	1		1	6	7		3	3	2	4	3	3		Guinness Stout	3	4		18	2	23	1																		1	3	5
2016-10-07	395	3176	1	25	33	3	3	1	3		13	4	9		3	3	3	5	4	6										1	8	1	3	1	4	3			12	2	4	2						6	2
2016-10-07	396	470	1	34	44	2	2	7	1		1	8	9		3	2	2	5	3	4		Dos XX	3	4		18.99	2	1	2																			6	2
2016-10-07	397	567	1	23	33	2	2	6	1		1	13	5		2	4	3	5	3	5										1	3	1	5	2		1			1.99	2	2.99	1							1
2016-10-07	398	296	1	24	26	2	1	10	1		1	2			1	2	3	3	3	6										1	7	1	9	1	5	3			9	2	0.01	3					2	4	5
2016-10-07	399	385	1	27	6	1	1	5	1		1	6	9		3	3	3	3	1	2		miller lite	1	3		7	1		3																				7
2016-10-07	400	257	1	38	44	3	3	2	1		1				2	2	4	5	2	4										1	2	1	7	2		3			7	2	1	2							8
2016-10-07	401	613	1	30	31	2	1	20	3		1	3	4		2	2	4	5	2	4										1	5	1	5	1	4	3			7.75	2	1	2					6	2	5
2016-10-07	402	892	1	28	10	1	1	4	1		1	4	5		4	1	3	5	2	1										1	3	1	1	1	2	5			16	2	2	3							8
2016-10-07	403	289	1	30	47	2	2	12	5		3				4	4	3	2	2	1										1	3	1	4	1	5	4		because the taste is just wonderful	8	2	10	2						6	4
2016-10-07	404	405	1	27	15	1	3	10	1		1	2	6		2	3	3	4	2	4										1	8	1	5	1	5	3		Dark with a little citrus flavor	10	1		1					1	2	5
2016-10-07	405	1103	1	74	8	2	1	3	1		1				1	4	5	5	2	4		Coors light	1	4		11.99	2	2	2																		6	3	5
2016-10-07	406	327	1	33	2	2	3	2	1		11	12	7		1	3	2	4	5	1		Guiness	3	3		9	2	1	3																				8
2016-10-07	407	310	1	25	24	1	3	4	1		13	3	9		2	3	5	3	2	1										1	4	1	2	1	7	3			8.99	2	1.5	2					1	4	7
2016-10-07	408	381	1	25	36	1	1	5	3		1				2	3	3	5	3	2		Budweiser	1	3		7	2	3	3																			1	5
2016-10-07	409	366	1	42	38	2	1	4	1		13	4	5		2	5	3	5	4	5										1	6	1	5	1	5	1		I like it to be full that the flavor is really crisp.	5	2	2	2					1	2	4
2016-10-07	410	614	1	27	38	3	1	3	1		1	4	5		2	3	4	5	2	3		Deschutes Brewery Inversion IPA	2	3		6.99	2	0.5	1																			1	5
2016-10-07	411	485	1	53	11	1	2	65	1		1	12	5		5	1	4	5	2	4		Budweiser Bud Light	1	6	30-pack	24	1		3																			6	5
2016-10-07	412	579	1	33	33	3	1	0	1		2	3			3	2	3	5	4	1		Samuel Adams	2	3		11	1		3																			1	6
2016-10-07	413	430	1	27	33	1	2	15	1		13	4	9		2	4	3	4	4	3										1	4	1	7	1	5	3		Refreshing	12	1		2							4
2016-10-07	414	615	1	34	23	3	2	5	5		1	4	5		2	4	3	5	3	4										1	4	1	7	1	6	2			12	1		2					2	4	5
2016-10-07	415	285	1	33	39	2	1	3	1		1	4	5		2	4	3	4	5	1		Goose Island IPA	2	5		35	1		3																				6
2016-10-07	416	311	1	44	11	2	2	12	1		1				4	2	3	5	2	4										1	3	1	3	1	4	1			2	1		1					1	6	4
2016-10-07	417	464	1	28	6	1	2	9	1		13				3	4	2	5	2	3		Stella Artois	3	4		14.99	1		2																				5
2016-10-07	418	627	1	45	39	3	1	4	1		1				4	2	5	5	1	4										2		1	3	1	3	5			22	2	1	3							1
2016-10-07	419	1075	1	41	33	2	2	3	1		1	2			3	2	3	5	3	3										1	3	1	4	1	3	4			21	2	25	2							2
2016-10-07	420	385	1	33	39	3	2	2	5		2	6	7		2	3	4	4	4	4		Weyerbacher Blithering Idiot	2	3		12	1		3																			1	6
2016-10-07	421	474	1	28	6	1	1	12	1		9				2	2	2	5	2	4		Hoegaarden	3	3		8	1		3																				6
2016-10-07	422	389	1	35	48	2	1	3	1		1				4	2	4	5	2	4		Corona Extra	3	3		8	1		3																				8
2016-10-07	423	898	1	73	51	3	3	2	3		1	4	7		3	3	3	5	2	7	light	new glarus spotted cow	2	3		8.99	1		3																		1	6	4
2016-10-07	424	695	1	29	33	2	3	18	4		1	12	5		2	4	3	4	4	7	IBU rating, type of hops and list of flavor	Lagunitas - hop stoopid ale	2	1		6	2	1	3																		1	3	7
2016-10-07	425	256	1	25	10	2	2	3	2		13	6	7		4	3	1	5	2	4										1	3	1	4	1	4	3			8.5	2	1.5	2					6	2	3
2016-10-07	426	446	1	28	23	2	2	4	2		13	3	7		2	4	3	5	3	1										1	6	1	3	1	9	3		it is unfiltered	12	2	2	2			1	2	3	4	5
2016-10-07	427	799	1	29	6	2	2	3	1		1				4	2	3	5	3	6										1	3			2		3			10	1		2							5
2016-10-07	428	1335	1	31	31	2	1	20	1		1	9			2	2	4	4	4	4		Budweiser	1	5		19.99	2	5	1																			4	5
2016-10-07	429	542	1	47	32	2	2	2	5		13	5			2	5	4	4	4	5										1	4	1	3	1	3	2		I like IPA and local	8	2	1	1				1	2	3	4
2016-10-07	430	262	1	26	14	2	2	4	1		1	4	5		2	3	2	3	2	6		Shock Top	1	3		8.99	2	9.99	1																				5
2016-10-07	431	476	1	35	44	3	1	2	1		9				4	1	5	5	2	6		Bud Light	1	3		6.99	2	2	2																				8
2016-10-07	432	510	1	36	39	2	3	10	1		1	2			2	3	3	5	2	4		Michalobe	1	3		5.99	1		1																		1	6	5
2016-10-07	433	252	1	26	48	2	1	4	3		10	13	8		4	3	4	2	2	5		heiniken	3	2		6	2	7	2																			1	5
2016-10-07	434	653	1	24	4	3	3	2	1		1				3	3	3	5	2	6		Bud Light	1	3		9	1		3																				5
2016-10-07	435	508	1	23	43	2	3	3	1		2	7			4	2	4	5	3	1										1	7	1	5	1	6	3			7	2	9	2							8
2016-10-07	436	187	1	31	23	1	1	5	1		1	3	4		3	3	3	5	3	6										2		2		2		3			7	2	1	2					1	3	5
2016-10-07	437	306	1	21	39	2	3	8	3		1	3			3	2	3	5	1	3										1	3	1	3	1	4	3			10	1		2					1	6	5
2016-10-07	438	372	1	32	16	2	2	12	1		2	7	8		2	3	3	5	3	6										1	8	1	3	1	8	3			9.99	1		1					1	6	5
2016-10-07	439	345	1	41	38	3	1	4	1		2	7			2	4	2	5	3	4										1	10	1	7	1	6	3			8.99	2	1.5	3					1	6	5
2016-10-07	440	531	1	24	23	2	1	5	1		2				4	3	3	2	4	4		Blue Moon	2	2		7.52	1		3																				3
2016-10-07	441	354	1	29	6	2	2	3	1		13	7	9		3	2	2	5	4	6										1	8	1	8	1	7	2			6	2	2	2						6	5
2016-10-07	442	607	1	31	4	2	3	3	1		1				4	1	4	5	3	6										1	2	2		1	3	3			12	1		2						6	5
2016-10-07	443	453	1	42	6	1	2	30	1		1	4	5		3	2	3	5	2	6										1	7	1	8	1	8	3		I prefer Samuel Adams and that is what I pictured for this study.	8	2	2	2					1	4	5
2016-10-07	444	172	1	24	36	2	1	12	5		4				3	3	3	1	1	3										1	5	1	6	1	5	3			8	2	2	2					2	4	5
2016-10-07	445	913	1	40	47	1	3	10	3		1	6	9		2	3	2	5	4	3		Blue Moon	2	4		18	1		3																				6
2016-10-07	446	475	1	29	39	2	2	1	2		14			shandy	2	3	3	5	4	4										1	2	1	2	1	2	2		lemon flavor	10	2	1	2						2	3
2016-10-07	447	987	1	48	21	1	1	5	1		1	4	6		2	1	3	4	2	1		Budweiser	1	4		7.99	2	10	2																			6	2
2016-10-07	448	461	1	35	33	1	1	15	1		2				3	3	2	5	2	4		Sam Adams Octoberfest	2	5		25	2	5	2																			3	5
2016-10-07	449	347	1	26	10	2	2	8	1		1	2	4		2	2	3	5	3	2		bud light	1	3		9.99	2	3	1																	6	2	3	5
2016-10-07	450	370	1	37	43	2	1	9	1		1	3			3	1	4	5	2	4										1	4	2		2		4			14	1		2						6	5
2016-10-07	451	605	1	28	44	2	1	5	1		1	9			2	3	4	5	2	3										1	8	2		1	7	3			8.49	2	1	3							5
2016-10-07	452	851	1	29	6	2	2	40	2		2				2	4	3	2	4	4										1	10	1	10	1	5	3			11.95	2	5	2					2	4	5
2016-10-07	453	464	1	29	14	2	1	3	1		4	5	9		2	4	4	2	4	3		Picture did not appear		6	Picture did not appear	0.01	2	2	2																				1
2016-10-07	454	510	1	33	11	3	2	7	1		5				3	3	4	5	2	1		Stone IPA	2	3		9.99	2	0.5	1																			1	5
2016-10-07	455	1216	1	47	10	2	2	15	4		1	2	6		3	2	2	5	1	5		Yuengling Black & Tan Porter	1	4		11.99	2	13.99	1															1	6	2	3	4	5
2016-10-07	456	741	1	25	39	2	2	6	1		1	13	7		4	2	3	5	2	6										1	3	1	4	1	6	3			8	2	1	2						2	5
2016-10-07	457	440	1	27	41	3	2	3	1		1	2	6		3	3	2	4	2	4		Rogue Hazelnut Brown	2	1		6	2	1	1																				2
2016-10-07	458	447	1	48	44	1	1	6	1		1				3	1	3	4	3	4		Shiner Bock	2	3		8.99	2	1	2																				5
2016-10-07	459	824	1	51	6	2	2	5	1		1	4	6		2	3	3	5	3	1										2		2		2		3		I am always looking for a unique experience. Sometimes those "mystery" choices don't work out, but I still enjoy the adventure. I am open to all types of beers and will try something new before relying on a traditional standby that I am familiar with.	12	1		3				1	6	2	7
2016-10-07	460	133	1	25	4	2	2	3	4		3				3	3	4	3	3	4										1	3	1	3	1	3	2		3	3	1		2							4
2016-10-07	461	379	1	27	14	2	2	2	1		1	5			3	2	4	5	3	1										1	6	1	5	1	4	4		Nothing else I would like to share.	15	1		2							8
2016-10-07	462	512	1	38	8	2	2	20	1		1	4	5		2	4	3	4	3	6		Two Roads Brewery Double IPA	2	3		8.99	1		1																			1	6
2016-10-07	463	756	1	38	2	2	2	12	1		1	3			5	2	2	5	1	4										1	1	1	1	1	1	4			10	2	2	3						6	5
2016-10-07	464	420	1	30	24	1	2	15	1		5				2	4	3	4	3	4		Surly Furious	2	3		9	1		2																			1	6
2016-10-07	465	141	1	34	26	1	1	13	1		1				4	3	4	2	3	3										2		2		2		3		N/A	4	1		3							6
2016-10-07	466	498	1	53	29	2	2	8	1		1	3	4		4	2	4	5	1	4										1	3	1	4	2		4		in cans not bottles	12.95	2	1	2						6	5
2016-10-07	467	404	1	28	38	1	3	8	1		5				2	4	4	5	3	4		Ninkasi Total Dominion IPA	2	3		9	1		1																		1	4	5
2016-10-07	468	402	1	25	21	2	3	1	4		14	13	9	Hefeweizen	1	3	4	5	3	1										1	8	1	1	1	9	2			15	2	2	3				1	6	3	5
2016-10-07	469	314	1	25	19	2	2	5	5		1				3	3	3	5	3	6		Michelob Ultra	1	5		22	1		3																				8
2016-10-07	470	626	1	62	32	2	2	4	1		2	3	8		3	2	4	5	3	3										1	6	1	4	1	6	4			15	2	2	2							1
2016-10-07	471	580	1	31	6	2	2	10	3		2	4	5		1	5	3	5	2	6										1	6	1	5	1	6	3			6	1		3						1	6
2016-10-07	472	863	1	32	23	3	2	1	5		1				3	3	2	5	3	4		Moosehead	2	5		35	2	2	2																		6	3	5
2016-10-07	473	456	1	38	44	2	3	6	1		4	5			2	5	4	5	4	5										1	7	1	8	1	3	4			17.99	2	2	2					1	4	5
2016-10-07	474	352	1	36	43	3	3	1	5		1	7	9		3	4	3	5	4	1		MKE Louie's Demise	2	3		8.99	2	1	3																		1	2	3
2016-10-07	475	360	1	40	43	2	2	4	1		1	11	4		3	1	3	5	2	6										1	3	1	3	1	1	4			10	2	3	3						1	4
2016-10-07	476	492	1	57	34	2	1	20	1		1				2	2	3	5	2	4										1	3	2		1	1	3			7	2	9	3							8
2016-10-07	477	628	1	27	14	2	2	10	3		9				3	2	3	4	2	4		coors light	1	3		5.99	2	1	2																				3
2016-10-07	478	1533	1	33	19	2	2	7	1		1	12	3		3	3	3	5	2	6										1	7	1	4	1	1	6	If you're asking me what would be ideal... I would just have a keg tapped at my house at all times.	I kinda want a beer right now...	22.99	2	15	2							7
2016-10-07	479	302	1	25	9	1	2	25	3		1	4	9		2	2	3	5	3	6		Blue Moon	2	3		8.99	1		3																				8
2016-10-07	480	153	1	32	5	1	1	14	4		1	2	5		2	2	4	1	1	3		IPA	2	3		14	2	15	2																				4
2016-10-07	481	1202	1	41	47	3	1	1	1		12				2	5	3	5	3	4		sierra nevada	2	3		9	1		1																				2
2016-10-07	482	436	1	32	51	2	1	8	1		9				3	2	4	5	2	3		Leinenkugels	3	3		7	2	1	2																				4
2016-10-07	483	198	1	32	6	1	1	10	1		1	5	9		1	3	3	5	3	6		Sierra nevada	2	4		14.99	2	2	2																				1
2016-10-07	484	523	1	45	23	2	1	3	1		9				1	5	4	5	4	5										1	3	1	5	2		3			14	2	2	2						1	2
2016-10-07	485	729	1	23	33	3	3	3	4		10				4	3	2	5	3	5		corona	3	1		4	2	4	3																				6
2016-10-07	486	301	1	29	14	2	2	3	1		1	13	7		3	3	3	5	2	4		Coors Light	1	4		13	1		3																				8
2016-10-07	487	452	1	43	44	2	1	6	1		1	3	8		2	2	3	3	3	1										1	4			1	2	3			10.99	1		3							4
2016-10-07	488	340	1	30	19	2	1	5	1		1	13	8		3	3	2	5	3	1										1	4	1	5	1	3	3			10	1		3							5
2016-10-07	489	263	1	24	38	2	2	4	1		1	7			3	3	4	5	3	4		pabst blue ribbon	1	3		5	1		2																		1	2	4
2016-10-07	490	291	1	34	14	2	1	24	1		1				4	2	4	5	1	1		Schlafly IPA	2	3		9.99	1		3																				6
2016-10-07	491	525	1	22	47	1	2	12	1		1				3	3	3	5	2	6		Bud Light	1	3		7.19	1		3																				8
2016-10-07	492	416	1	34	36	1	1	20	1		12	2	3		3	2	3	5	3	4										1	8	1	5	1	4	4		I like a high alcohol content.	20	1		2					1	6	4
2016-10-07	493	530	1	25	7	3	3	5	5		13	4	5		2	3	3	4	4	4		Trappistes Rochfort	2	3		60	1		1																		6	2	5
2016-10-07	494	1012	1	25	34	3	3	1	1		2	5			2	4	3	2	5	4		Wheat	2	1		8	2	2	2																				8
2016-10-07	495	379	1	39	34	2	1	2	1		1	3	4		2	3	3	5	2	1		Bud light	1	4		13.99	2	1	2																				7
2016-10-07	496	434	1	46	52	3	2	1	1		4				3	3	3	5	2	4										1	2	2		2		1			3	2	3.5	3							8
2016-10-07	497	601	1	27	6	2	2	7	5		1	2	4		2	4	2	4	3	6										1	7	1	5	1	1	4			20	2	5	2				6	2	4	5
2016-10-07	498	784	1	33	43	2	1	36	1		1	3	5		3	2	3	5	5	2										1	9	1	5	1	8	4		I think they should make 2 liter size beers.	15	1		3						6	5
2016-10-07	499	608	1	48	10	2	1	16	1		1	4	7		3	2	3	4	3	3		Miller Genuine Draft	1	4		14	1		3																			6	5
2016-10-07	500	990	1	42	31	2	2	2	3		7				3	3	2	4	3	1										1	8	1	5	1	7	3		It would have a nice thick head when poured into a glass.	12	1		2					1	3	5
2016-10-07	501	698	1	21	10	2	2	3	2		6	7			2	4	3	5	5	1										1	9	1	8	1	4	1			1.5	1		3							4
2016-10-07	502	546	1	31	36	2	2	5	5		13	5	9		2	4	4	4	4	1		Deschutes Red Chair NWPA	2	3		11.99	2	1	2																			1	4
2016-10-07	503	579	1	33	18	2	2	8	2		4	5	7		2	4	3	3	4	3		sierra nevada	2	3		8.99	2	2	2																	1	2	3	4
2016-10-07	504	440	1	26	4	1	1	12	1		4				1	2	2	2	3	2		Corona	3	3		8	1		1																			6	5
2016-10-07	505	259	1	30	33	2	2	10	5		1	12	4		3	4	4	2	3	1		blue moon	2	4		8.99	2	10	2																			6	5
2016-10-07	506	557	1	46	44	3	2	2	5		11	2	8		4	2	2	4	2	1										1	5	1	6	1	7	3			1.19	2	6	3							8
2016-10-07	507	878	1	28	31	1	1	80	1		1	3			5	1	5	3	1	4										1	3	1	3	1	1	6	30		22.99	2	3	3						6	2
2016-10-07	508	482	1	32	34	2	2	4	1		11	2			2	3	3	5	3	3		budweiser	1	4		8	1		3																				5
2016-10-07	509	2187	1	28	6	2	2	3	1		14			apple ale	3	3	3	5	2	7	I also like the fruity flavored ones like Mikes Hard Lemonade	Mikes Hard Lemonade	2	3		7.99	1		3																				8
2016-10-07	510	409	1	31	39	2	2	7	3		1	2			2	3	4	5	3	4										1	7	1	5	1	7	3			12	2	2	2							3
2016-10-07	511	377	1	30	30	3	1	0	1		1	14	9	malt flavored beer	2	2	5	5	2	4										1	3	2		1	10	3			8	1		3					3	4	5
2016-10-07	512	420	1	37	25	1	1	21	1		1	3	7		3	2	3	4	2	6		Heineken	3	3		6.99	2	0.5	2																			3	4
2016-10-07	513	574	1	38	51	1	2	8	1		11	13	9		2	3	3	5	3	6		Schlitz	1	4		9.99	2	1	2																		1	2	5
2016-10-07	514	333	1	42	24	1	2	15	1		1	3	9		4	2	5	5	2	4										1	2	2		1	1	4			10	1		3						6	5
2016-10-07	515	1419	1	41	5	2	1	9	1		1	3	4		3	2	3	5	2	3		Sam Adams	2	3		7.99	2	8.5	3																		6	4	5
2016-10-07	516	628	1	50	7	2	1	2	2		11				2	3	5	5	3	4		Angry Orchard	2	1		5	1		3																				5
2016-10-07	517	300	1	36	48	3	1	0	1		12	6	7		3	5	3	5	3	3										1	8	1	2	1	7	1			1.5	2	0.1	1				1	6	2	3
2016-10-07	518	698	1	44	10	1	1	5	1		1				3	2	3	4	2	1		Budweiser Light	1	5		19.99	1		3																				4
2016-10-07	519	618	1	48	41	3	2	1	1		1	11	4		3	3	3	5	5	1		Samuel Adams Pale Ale	2	1		2.25	2	0.75	3																				8
2016-10-07	520	943	1	35	37	3	2	1	1		2	8	9		3	4	2	5	4	4										1	8	1	3	1	5	3		Its a dark bold beer with a molasses flavor	10	1		2				1	6	3	4
2016-10-07	521	454	1	41	33	2	2	8	5		1	4			4	2	5	5	3	4										1	1	1	3	1	2	4			13.99	2	2	2					1	3	4
2016-10-07	522	380	1	29	38	1	2	6	4		2	5	7		2	4	2	1	4	6										1	7	1	4	1	8	3			11	2	1	2					6	2	4
2016-10-07	523	1183	1	28	6	3	1	2	1		12	6	7		3	4	3	5	3	1										1	8	2		2		1			3	2	0.5	1							8
2016-10-07	524	402	1	37	36	2	2	17	5		1	13	3		3	2	3	4	2	6										1	2	1	2	1	3	4			12.99	1		3						1	5
2016-10-07	525	621	1	36	44	2	1	3	1		13	5	9		3	4	2	4	4	6		Blue Moon	2	1		4	2	2	2																		1	6	5
2016-10-07	526	418	1	32	44	1	1	24	1		1	4			3	2	3	5	3	4		Miller Lite	1	4		12	1		3																				8
2016-10-07	527	355	1	35	23	1	2	12	1		3	7	9		2	3	3	5	3	1										2		1	5	1	6	3			9.99	2	1	2							1
2016-10-07	528	266	1	33	44	1	1	20	1		1				2	3	4	5	1	6		Miller	1	3		5	1		3																				6
2016-10-07	529	443	1	24	44	2	2	2	1		1				3	3	2	5	5	6										2		1	5	1	4	1			5	2	2	2					6	2	5
2016-10-07	530	339	1	33	38	1	1	5	3		3	5	7		3	3	2	4	4	3										2		2		1	8	3			13	2	2	3				1	6	4	5
2016-10-07	531	407	1	26	23	2	2	8	5		1				2	4	3	4	3	6										1	4	1	5	1	2	3			9	1		3						1	5
2016-10-07	532	511	1	22	10	1	1	40	3		1	10	11		1	1	1	2	3	3										1	6	1	5	1	4	3			9.99	1		2							5
2016-10-07	533	610	1	36	44	2	1	50	3		1	2	9		1	2	3	4	2	4		Blue Moon Beer	2	3		7.99	2	1	3																			6	5
2016-10-07	534	277	1	41	14	1	1	12	1		2	3	5		4	2	4	5	1	1										1	5	1	7	1	6	3			8	1		2							5
2016-10-07	535	627	1	53	34	1	1	15	1		12				3	2	4	4	4	7	To stray from my usual, it would have to be something I hadn't tried and was specifically looking for based upon online reviews and/or the brewery	Flying Dog Gonzo Imperial Porter	2	3		15	1		3																				7
2016-10-07	536	1484	1	32	41	1	1	5	1		2	6	7		2	3	2	5	3	1		Great Divide Yeti Chocolate Imperial Stout	2	1		10	2	1.25	2																	1	3	4	5
2016-10-07	537	480	1	38	24	1	2	4	1		1	9			3	2	4	5	2	4										1	4	1	3	1	3	2			8	1		2			1	6	3	4	5
2016-10-07	538	482	1	31	43	3	2	6	1		12	4	7		3	2	4	4	3	6		Guinness	3	2		9.99	1		2																		1	4	5
2016-10-07	539	530	1	57	20	3	2	6	1		1				3	3	3	5	3	4		Busch Beer	1	3		7.99	1		2																			6	5
2016-10-07	540	348	1	26	39	2	3	12	4		1				4	2	2	5	2	6		Miller Light	1	5		30	2	4	2																				5
2016-10-07	541	291	1	30	19	2	1	6	1		1				2	2	3	5	4	1										1	3	1	3	1	2	3		I love local craft beer.	12	2	15	2						1	3
2016-10-07	542	425	1	54	10	3	3	1	2		3				3	4	3	5	2	4										1	6	1	30	2		2		I like a beer with a pleasant aroma with different characteristics	7	2	1	2							3
2016-10-07	543	685	1	39	21	2	1	1	1		1				4	2	5	5	2	4		Samuel Adams Light	2	3		6.99	2	2	2																				5
2016-10-07	544	438	1	30	44	1	2	7	1		1	2	4		2	3	3	5	4	6										1	4	1	5	1	7	4			30	2	10	1				1	6	2	5
2016-10-07	545	532	1	26	10	2	2	5	5		13	4	6		3	3	2	5	2	1		Leffe	2	4		15	2	16	2																		2	4	5
2016-10-07	546	585	1	32	6	2	1	8	1		1	6	9		3	1	4	5	1	2		Beck's	1	4		13.99	2	15.49	1																			6	2
2016-10-07	547	592	1	47	11	2	2	6	1		1	3			4	4	4	5	2	3		budweiser	1	3		6.5	1		2																			6	5
2016-10-07	548	213	1	26	38	2	2	10	3		1	5	9		1	4	3	4	2	6		Hefe	2	3		6.99	2	1	2																	1	6	2	3
2016-10-07	549	438	1	27	10	2	1	6	1		4				1	1	1	5	1	1										2		2		2		4			8.99	1		2							8
2016-10-07	550	383	1	32	19	3	2	3	1		1	13	4		2	2	1	5	3	6										2		2		2		3		alcohol content	10	2	2	3							8
2016-10-07	551	483	1	23	44	2	1	12	3		1	5			2	4	4	5	3	5										1	3	1	4	1	3	3		I love to buy a local beer called Austin Beerworks - Peacemaker	8	2	4	2				1	2	3	4
2016-10-07	552	402	1	26	6	3	2	1	5		2	6	7		2	2	3	5	2	6										1	10	1	10	1	5	3			8	2	9	3							6
2016-10-07	553	540	1	21	44	2	1	12	1		1	2	6		3	3	3	4	3	6		Bud Light	1	3		8	1		3																				6
2016-10-07	554	431	1	27	24	1	2	12	1		3				3	4	2	5	2	3		Pilsner	2	1		8	2	12	2																		1	6	2
2016-10-07	555	443	1	35	14	1	2	14	1		5				2	3	2	5	3	5		Goose Island IPA	2	3		8.99	2	0.5	2																				7
2016-10-07	556	293	1	35	10	2	2	3	1		4				2	4	2	1	2	5										1	2	1	1	1	3	4			15	2	18	2							3
2016-10-07	557	567	1	51	50	2	2	12	1		1				3	3	4	5	3	4		Yuengling	1	3		9	2	1	3																			6	5
2016-10-07	558	312	1	27	21	3	1	4	1		1				5	2	5	5	2	4										1	3	2		2		3			8	1		1					6	2	5
2016-10-07	559	322	1	38	10	2	2	7	1		12	3	5		2	4	3	5	4	5		Cigar City	2	3		11	2	1	2																		1	3	4
2016-10-07	560	688	1	35	47	3	1	0	1		13	5	9		2	5	3	5	2	3		hoegaarden Witbier	3	4		16	1		3																				8
2016-10-07	561	802	1	38	10	1	1	21	1		2	3	8		3	1	1	5	1	1										1	8	1	7	1	5	4		It is rich, dark, and strong flavor	18	1		2						6	2
2016-10-07	562	875	1	31	44	2	2	0	3		1	3	8		4	2	4	5	5	4										1	3	1	3	2		5			22	1		3						1	3
2016-10-07	563	573	1	35	34	3	2	3	1		1	4			3	2	3	5	3	4		Coors Light	1	4		8	2	8.5	2																				5
2016-10-07	564	385	1	66	36	3	2	4	1		1	2	7		2	3	3	5	2	6										1	8	1	7	2		3			7	1		3					1	4	5
2016-10-07	565	498	1	26	36	2	2	4	1		2				2	4	2	5	3	6		Blue Moon	2	3		9.5	2	1	2																				3
2016-10-07	566	301	1	25	23	1	1	40	1		3	4			1	1	1	2	3	4										1	4	1	5	1	4	3			10.99	2	1	2							2
2016-10-07	567	272	1	22	36	1	2	10	1		12	3	8		3	2	4	5	2	6										1	3	1	3	2		4			20	1		3						1	6
2016-10-07	568	117	1	25	39	2	2	10	1		1				4	3	3	5	5	5										2		2		2		3			10	1		2							8
2016-10-07	569	372	1	39	11	2	2	2	2		7				2	4	3	5	3	4		Terrapin Liquid Bliss	2	3		9	2	1	2																				2
2016-10-07	570	451	1	52	10	2	2	16	3		12	14	7	Marzens	2	5	2	5	3	1		Left Hand	2	2		8.99	2	9.99	3																		1	4	7
2016-10-07	571	457	1	47	22	2	2	3	3		5				2	5	4	4	3	4										1	3	1	8	1	4	3			12	1		2					2	3	4
2016-10-07	572	696	1	45	16	3	1	2	1		13	5	9		2	4	3	4	2	1		leinenkugel Red	1	3		6.99	1		3																				6
2016-10-07	573	455	1	50	6	2	2	1	1		4	7	9		3	4	2	5	4	1										1	5	1	2	2		1		I like added flavors to my beer, like grapefruit, chocolate etc...	3.99	2	0.5	2							8
2016-10-07	574	1244	1	37	36	2	2	20	1		1				3	3	4	5	2	6		Budweiser	1	4		11	1		3																				8
2016-10-07	575	172	1	37	15	3	2	2	1		11	13	9		4	3	3	5	3	1										1	5	2		2		5			13	2	19	4							1
2016-10-07	576	580	1	52	4	2	2	4	2		1	3	4		3	3	2	5	4	4		Labatt Blue Light	1	3		12	1		3																				5
2016-10-07	577	654	1	33	18	2	2	2	5		13	4	5		2	3	4	5	4	1		West 6	2	3		9.99	2	1	4																				1
2016-10-07	578	569	1	31	6	2	2	4	4		12	2	7		2	5	3	5	5	7	The description on the bottle									1	10	1	1	1	6	1		A bit of sweetness, with dark flavors of coffee and chocolate	15	1		3					1	4	7
2016-10-07	579	311	1	22	7	2	3	3	2		1	4	5		2	4	3	4	4	6										1	3	1	2	1	4	3			12	1		1						1	5
2016-10-07	580	263	1	31	30	2	1	10	1		1	6	7		2	2	2	4	5	1		miller lite	1	6	30	18	1		3																				6
2016-10-07	581	440	1	35	39	1	1	4	1		1				1	3	5	5	2	4		Coors Light	1	3		7.5	1		3																				6
2016-10-07	582	266	1	24	15	1	1	4	3		12	6	8		3	4	3	2	1	5		Heineken	3	1		25	2	30	1																				1
2016-10-07	583	322	1	33	6	2	1	2	1		12	4	5		2	4	3	5	3	6		Blue Moon	2	3		8	1		3																			1	4
2016-10-07	584	459	1	52	37	1	2	24	1		1	13	9		3	2	2	5	2	6		Sam Adams	2	3		6.99	2	1	2																	6	3	4	5
2016-10-07	585	486	1	58	44	2	2	6	2		2				5	4	2	5	2	4										1	8	2		1	6	3		I usually drink Negra Modelo, Pacifico or XX Dark	7.99	1		2							8
2016-10-07	586	452	1	29	24	3	1	4	1		6	7	9		3	2	4	5	2	4										1	8	1	6	1	7	4			14	1		1					6	4	5
2016-10-07	587	553	1	30	10	2	2	7	5		1	4	9		3	2	2	5	3	6		Corona Lime	3	3		8	2	4	1																				5
2016-10-07	588	457	1	33	39	2	2	6	3		11	13	2		4	3	2	5	4	4										1	8	2		1	7	2			18	1		3					2	3	5
2016-10-07	589	380	1	57	38	2	1	16	4		2	5	7		3	4	2	4	2	2										1	6	1	5	2		3		alcohol content	8	2	2	2						1	3
2016-10-07	590	623	1	25	40	1	1	20	3		1				3	2	3	5	2	4		Bud Weiser	1	4		13	2	2	3																				5
2016-10-07	591	400	1	31	8	3	3	0	5		9				3	5	3	5	3	4		hoegaarden	3	3		9	2	0.5	2																				1
2016-10-07	592	396	1	32	44	3	3	0	5		1	4	9		2	2	4	5	4	6		bud light	1	3		10	1		2																		1	6	5
2016-10-07	593	1224	1	55	44	2	2	6	1		1				4	1	4	5	1	4		Milwaukee's Best	1	5		19.88	2	20.88	3																			6	5
2016-10-07	594	229	1	31	6	1	1	15	3		13	4	5		3	3	3	1	1	4										1	7	1	6	1	5	3			9	2	8	3					1	6	2
2016-10-07	595	588	1	57	34	3	1	3	1		1	3			2	4	3	5	3	4										1	3	1	2	1	1	3		I prefer a beer with a "light" or mild flavor and do not like beers that are "heavy," like a stout.	8.5	1		3							4
2016-10-07	596	560	1	21	23	2	3	5	5		13	5	7		2	4	4	4	2	1										1	6	2		2		3		The beer has a spicy aroma to it with a very smooth texture that makes up a great pale malt.	8.79	1		1					6	2	5
2016-10-07	597	465	1	34	26	2	2	14	1		2	7	9		3	2	3	5	1	4										1	10	1	5	1	4	3		just love a good strong taste. not entirely sure if it comes from the hops or the malt	10	1		3							8
2016-10-07	598	765	1	23	33	2	2	5	1		2				2	3	3	1	3	4		Heineken	3	5		50	1		3																				2
2016-10-07	599	521	1	31	48	2	2	4	4		5				2	3	3	5	3	6		Ninkasi Total Domination IPA	2	3		8.99	2	3	3																				1
2016-10-07	600	1103	1	42	47	2	2	5	1		12	2	7		2	3	3	5	4	1										1	10	1	1	1	8	2		This is by far, my favorite stout and well worth the $12 for a 4-pack.	15	2	2	2							7
2016-10-07	601	508	1	22	44	3	3	1	1		2	5	7		3	3	3	5	3	6										1	7	1	5	1	5	3			8.5	1		2					2	3	4
2016-10-07	602	306	1	35	16	2	1	1	1		1				3	2	3	5	2	4										1	4	2		2		3			8	1		1			6	2	3	4	5
2016-10-07	603	521	1	30	44	2	2	6	1		1	3	5		2	4	3	4	3	3		Karbach	2	3		9	2	1	3																			1	4
2016-10-07	604	506	1	53	48	2	2	8	5		1				4	2	4	5	2	4		Rainier	2	3		6.45	2	0.75	3																				8
2016-10-07	605	383	1	29	8	2	3	2	1		5				2	4	4	4	4	6										1	6	1	7	1	4	2			12	1		2						1	4
2016-10-07	606	492	1	29	40	1	2	10	3		1				3	1	4	5	1	3		Bud Light	1	4		8	1		3																				5
2016-10-07	607	521	1	34	11	2	1	30	1		1	3	9		4	2	4	4	5	6		Newcastle Brown Ale	1	4		15.99	2	2	1																		1	6	4
2016-10-07	608	389	1	24	10	3	2	1	3		4	7	9		2	4	3	5	3	3		Harpoon UFO	2	3		10	2	2	2																	1	6	2	4
2016-10-07	609	1938	1	28	51	2	1	5	1		11	4	4		1	4	4	4	3	2										1	3	2		2		3		Have some banana flavoring.	10	2	1	1							3
2016-10-07	610	479	1	41	47	1	2	30	1		1				2	2	3	4	2	1										1	7	1	6	2		3		I also look at the alcohol level	9	2	3	2						6	4
2016-10-07	611	414	1	22	10	3	3	2	5		1	2	4		2	2	3	5	2	4		Budlight	1	3		14	1		2																			6	5
2016-10-07	612	448	1	52	11	2	1	10	1		9				3	2	3	5	2	1		Michelob	1	4		14	2	1	2																				6
2016-10-07	613	255	1	25	10	1	1	25	1		1				3	2	3	4	3	1										1	5	1	6	1	4	3		If it's on sale.	12	1		3					1	4	5
2016-10-07	614	368	1	44	11	2	2	4	1		13	3	4		2	5	3	5	3	5										1	6	1	7	2		1			4	2	7	1					1	2	4
2016-10-07	615	553	1	24	31	2	2	12	3		13	4	5		3	3	4	4	3	6		Stella Artois	3	3		8.99	1		2																				5
2016-10-07	616	772	1	53	31	2	2	3	1		1	4	6		3	3	4	5	2	1		Miller Lite	1	3		7	2	7.25	2																		6	3	5
2016-10-07	617	347	1	21	14	2	3	8	3		1	2	5		2	4	1	2	5	6										2		1	6	1	6	1			15	2	20	2							6
2016-10-07	618	450	1	39	48	1	2	25	1		1				3	3	2	5	3	6		corona	3	4		18	2	25	2																			4	5
2016-10-07	619	961	1	21	37	2	1	2	5		1	5	9		2	3	3	5	3	1										1	4	1	6	2		3			9.99	2	12.99	1					6	2	5
2016-10-07	620	453	1	28	38	2	2	6	1		4				3	2	2	5	3	4		Kirin	2	1		3	1		3																				6
2016-10-07	621	365	1	29	44	2	2	4	3		1				2	3	5	5	2	4										2		1	6	2		2			7	2	15	2							8
2016-10-07	622	296	1	30	23	2	2	10	3		4	5	9		3	3	3	5	3	6										1	7	1	4	1	4	3			12	1		2					1	6	4
2016-10-07	623	745	1	28	31	2	1	10	1		5				2	3	3	4	3	3										2		1	7	1	4	3		I like taste notes and higher alcohol content. I want to enjoy my beer.	9.99	2	4	2				1	6	3	4
2016-10-07	624	277	1	49	17	2	2	3	1		1				4	2	3	5	1	4		budweiser	1	4		5.99	1		3																				6
2016-10-07	625	164	1	26	48	1	1	4	3		2	3	4		3	4	3	2	2	5										1	8	1	8	1	5	2			6	1		3						1	6
2016-10-07	626	1022	1	35	48	3	2	4	1		1	2	7		2	1	3	5	3	4										1	6	1	4	1	8	4		NA	25	2	30	2					6	2	5
2016-10-07	627	332	1	37	4	1	1	15	5		5				2	5	3	5	3	1										2		1	5	1	5	3		High alcohol content. 12-15% would be nice. No silly flavorings--e.g. cherry or coffee or chocolate or pumpkin spice.	10	1		3							8
2016-10-07	628	472	1	36	6	2	2	2	2		3				5	2	2	5	5	4										2		1	6	1	5	1			7	2	1	3							5
2016-10-07	629	667	1	52	10	3	2	0	5		1	2	6		4	2	3	5	2	4										1	4	1	3	1	4	3			8.99	1		3							8
2016-10-07	630	415	1	46	17	1	1	12	1		6				4	3	2	5	4	4		Guiness	3	3		9.96	2	2	3																				5
2016-10-07	631	936	1	30	10	2	1	5	3		2	6			4	1	4	5	3	3		Heinekin	3	4		10	2	2	3																				6
2016-10-07	632	252	1	32	34	1	1	10	1		1	4	9		3	1	3	4	1	4		Bud Light	1	5		18.99	2	3	3																				1
2016-10-07	633	401	1	57	6	3	1	5	1		1	4	5		2	3	3	4	2	6										1	4	1	2	1	1	3			7.99	2	1	1					6	2	3
2016-10-07	634	224	1	21	34	2	1	4	1		1	2	9		2	3	4	2	3	5										1	7	1	5	1	3	3			8	2	9.5	1						2	5
2016-10-07	635	348	1	34	25	2	1	6	1		1	4	9		3	3	3	5	2	6		Shocktop	1	3		7.99	1		2																		6	3	4
2016-10-07	636	673	1	29	11	3	2	1	1		11				2	4	2	5	2	1										1	6	1	2	1	6	3		New Belgium Pumpkick	8	1		3						1	7
2016-10-07	637	493	1	24	33	2	2	6	5		7				2	5	2	2	4	1										1	10	1	5	1	7	3			13	1		2					1	3	4
2016-10-07	638	637	1	29	47	2	3	15	6	gathering with friends and family.	1	3			2	2	3	5	3	6		Corona	3	4		12	2	16	2																		1	6	2
2016-10-07	639	855	1	55	44	1	2	18	1		2				2	3	2	4	3	1										1	8	1	6	1	7	3		I like the smooth flavor and I like really get my beer really really ice cold thats when the flavor comes out the best.	10	2	13	2					6	4	5
2016-10-07	640	707	1	28	9	2	1	5	1		4	6			2	3	2	5	2	4										1	5	1	5	1	3	3			6	2	2	2							6
2016-10-07	641	489	1	69	44	2	3	4	1		1	13	8		4	2	3	5	5	4		Shiner Bock	1	4		14	2	2	3																		1	6	5
2016-10-07	642	334	1	36	51	2	1	15	3		1	4			3	2	3	4	2	4		Summer Shandy	1	3		7.99	1		3																				5
2016-10-07	643	575	1	25	33	2	2	4	3		11	12	7		3	2	1	4	2	4		Corona	3	3		13.5	2	1.5	2																	6	2	3	5
2016-10-07	644	352	1	24	39	2	3	3	5		4				3	2	4	5	2	1										1	9	1	1	1	8	3		Tastes good.	7	1		2							6
2016-10-07	645	454	1	36	7	1	1	16	1		2	3	4		2	3	4	5	5	4										1	4	1	1	1	4	4			16	1		3						1	3
2016-10-07	646	269	1	27	48	1	1	16	1		10	7	9		3	3	3	5	1	6		TECATE	3	3		6	1		3																				8
2016-10-07	647	413	1	31	14	2	3	6	2		12	2	4		3	4	3	5	3	1										1	5	1	5	1	4	3			10	2	2	1					1	6	2
2016-10-07	648	657	1	45	21	2	2	6	1		1	7	9		3	3	3	4	4	1		bud light	1	3		10	1		3																		1	2	5
2016-10-07	649	1779	1	34	21	2	2	3	1						2	3	2	2	2	5		Miller	1	3		14.49	2	2	3
2016-10-07	650	352	1	27	21	2	2	3	4		12	5	7		2	4	3	5	3	1										1	8	1	7	1	3	3			10.99	2	1	2						1	4
2016-10-07	651	402	1	32	39	2	2	5	5		1	6	9		4	2	4	5	3	4										1	3	1	3	1	2	4		Light taste, not too strong. Smooth.	15	1		3						6	7
2016-10-07	652	436	1	31	33	3	3	1	1		1				3	3	3	5	4	6		budlight	1	4		9.99	2	12.99	2																				5
2016-10-07	653	444	1	35	2	2	2	5	2		2	6			3	3	3	5	1	6										1	6	2		1	4	3			5	2	1	3						6	2
2016-10-07	654	1555	1	48	5	2	1	1	1		1				5	1	5	5	2	4										1	2	1	5	1	5	3			8	1		3						6	5
2016-10-07	655	491	1	39	29	2	1	18	1		1				3	2	3	5	2	4		budweiser	1	5		17.99	2	1	3																				7
2016-10-07	656	409	1	34	42	1	2	5	1		1				2	4	4	5	2	4										1	1	1	2	2		6	30	My husband and I ususally by a couple 30 packs	20	2	10	3							8
2016-10-07	657	569	1	36	6	3	1	0	1		1	4	7		3	2	3	3	2	3		Stone Pale Ale	2	3		8	1		1																		1	2	4
2016-10-07	658	280	1	29	26	2	1	9	4		1	2	8		2	4	3	4	3	6		Michelob Amber Bock	1	3		7.99	2	8.99	1																			1	2
2016-10-07	659	381	1	28	33	1	2	30	1		1				3	1	3	5	3	4										1	5	2		2		5			17.99	2	5	2							5
2016-10-07	660	403	1	31	6	3	3	2	2		1	5			2	4	4	5	3	6										1	4	1	3	1	2	3			10	2	2	2						1	5
2016-10-07	661	336	1	37	6	1	1	6	1		5				2	4	2	5	3	2		Claremont craft ales; jacaranda IPA	2	2		13	1		4																	1	3	4	7
2016-10-07	662	383	1	27	4	2	2	7	1		1	4	6		3	3	3	4	3	5										1	8	1	8	1	7	4			20	2	10	2				1	6	2	4
2016-10-07	663	747	1	22	15	2	1	2	2		10	5	9		3	4	3	1	1	6										1	7	1	4	1	2	2		beer is very help to remove kidney stone.	10	2	5	2							1
2016-10-07	664	367	1	23	51	2	3	2	1		12	2	7		2	3	3	4	3	3		Spotted Cow	2	3		8.99	2	2	2																		1	2	3
2016-10-07	665	353	1	27	7	2	3	4	5		1	2	5		2	3	3	5	3	1		Ranger	2	3		9.99	2	1	5																				1
2016-10-07	666	567	1	47	38	2	1	12	1		1				3	2	4	4	1	4										1	6	1	4	1	5	1			2.75	1		5							7
2016-10-07	667	540	1	49	6	2	2	3	1		13	6	7		2	4	3	5	5	4		Allagash Trippel	2	1		10.5	2	0.3	2																		2	4	5
2016-10-07	668	293	1	29	43	1	1	20	1		2				2	4	3	5	4	4										1	7	1	5	1	5	3			10	2	2	2							6
2016-10-07	669	484	1	28	33	2	2	13	3		2	7			4	4	4	5	3	1		guines	3	1		5	1		2																				8
2016-10-07	670	1224	1	32	34	2	1	3	1		1	2	9		3	4	3	5	4	6		Corona	3	3		12.36	1		3																				6
2016-10-07	671	311	1	34	6	2	2	2	1		1	2			3	3	3	5	2	6		Corona	3	2		7	1		2																				8
2016-10-07	672	443	1	64	32	2	1	2	1		4				1	4	4	5	2	4										1	1	1	5	1	2	3			6.99	1		4					1	4	7
2016-10-07	673	460	1	60	34	2	2	4	1		1				3	3	4	5	2	4										2		1	3	1	3	4			12	2	3	3				1	2	3	4
2016-10-07	674	577	1	27	39	2	2	3	1		1	4			3	2	3	5	2	6		Miller High Life	1	3		7.5	2	2.5	2																			6	3
2016-10-07	675	394	1	33	10	1	1	48	1		1				2	1	3	4	2	4										2		2		2		5			15	2	5	3					2	3	5
2016-10-07	676	405	1	40	48	3	1	1	1		12	2	5		2	5	2	4	4	4		Irish Death	2	1		7	1		1																		1	2	4
2016-10-07	677	781	1	28	6	2	2	3	1		13	3	9		4	3	2	5	3	6										1	7	1	6	1	7	1			2	2	1	1						2	5
2016-10-07	678	583	1	45	33	2	1	4	3		2	5	6		2	4	3	5	4	6		Blue Point / Hoptical Illusion	2	3		10.99	1		2																		1	3	4
2016-10-07	679	499	1	24	29	2	3	4	5		1	10			2	3	4	5	3	6										1	3	2		2		3			9	2	10	3					6	2	5
2016-10-07	680	1389	1	32	44	2	2	6	1		6	9			2	2	3	5	4	4										1	6	1	7	2		3			20	1		1					1	6	5
2016-10-07	681	1372	1	33	25	2	1	3	1		13	6	7		2	5	2	3	3	4										1	7	1	6	1	8	3			9.15	1		3					1	4	5
2016-10-07	682	334	1	30	34	3	3	1	1		3				2	4	2	5	3	1										1	3	1	2	1	4	3			10	2	12	1					1	3	4
2016-10-07	683	700	1	21	6	3	3	6	1		1	4	5		4	2	3	5	3	4										1	3	1	2	2		3			10	2	13	3							8
2016-10-07	684	760	1	54	36	3	1	5	1		1	4	5		2	4	3	5	4	1		Bell's Brewery Two Hearted Ale	2	3		10.99	2	1.5	3																				4
2016-10-07	685	360	1	56	47	2	2	8	1		4				3	2	4	5	1	4										1	2	1	3	1	3	3			5.99	2	1	3							6
2016-10-07	686	301	1	33	10	1	1	12	1		1				3	3	3	4	3	4		Coors	1	3		8	2	2	2																				5
2016-10-07	687	285	1	26	44	1	2	25	1		1	3			2	4	2	3	2	4		budwieser	1	4		17.99	2	0.01	1																			2	5
2016-10-07	688	296	1	29	6	3	1	6	1		1	5	7		3	4	3	5	3	1										1	4	1	6	1	4	3			9.99	2	15	2						6	5
2016-10-07	689	475	1	43	44	3	1	2	1		1	4	5		3	2	3	5	3	6										1	4	1	3	1	4	3			9	1		2					6	2	5
2016-10-07	690	401	1	24	51	2	3	7	1		4	5	7		2	4	3	5	2	4										1	6	1	7	1	5	4		I really like the craft IPA's that come in 12 packs of cans.	15	1		3						6	4
2016-10-07	691	769	1	60	32	1	1	4	1		4				3	2	3	5	3	4										1	3	1	5	1	4	3		It needs to be stored cold	9	1		3							5
2016-10-07	692	324	1	48	44	1	2	35	1		1				3	1	2	5	1	4										1	1	1	3	1	3	5			18	1		4					1	4	5
2016-10-07	693	717	1	29	14	2	2	3	2		2				3	4	2	5	3	6										1	8	1	8	1	5	3			11	1		3							2
2016-10-07	694	475	1	30	23	2	2	4	2		11	13	9		3	4	2	5	3	6										1	4	1	1	1	1	4			12	1		3							8
2016-10-07	695	918	1	38	6	1	1	15	1		1				3	2	3	4	2	4										1	4	1	3	1	7	5			15.99	2	5	1							5
2016-10-07	696	690	1	25	10	3	1	2	1		1				4	3	2	5	2	4		Heineken	3	3		8.87	1		2																				5
2016-10-07	697	410	1	31	44	2	2	4	1		1				4	1	4	5	2	4		Coors light	1	3		7.5	2	8.5	2																				8
2016-10-07	698	574	1	22	5	2	1	6	5		1	2	6		4	1	3	5	3	6		Budweiser	1	3		7.49	2	2	2																		1	6	2
2016-10-07	699	348	1	57	44	1	1	12	1		1				5	1	5	5	2	4										1	3			2		3			7.99	2	0.5	1					6	2	5
2016-10-07	700	450	1	29	31	3	1	5	1		2	4	9		3	5	3	5	3	1		Dogfish Head	2	2		10	2	2	3																				3
2016-10-07	701	363	1	29	47	3	1	2	1		1				4	1	3	5	3	4		Miller High Life	1	3		6.99	1		2																				8
2016-10-07	702	454	1	23	43	3	2	5	1		1				4	2	4	4	2	4										1	1	1	3	1	5	3			9.99	1		3						6	5
2016-10-07	703	388	1	25	21	1	1	30	5		1	3	5		3	3	3	2	3	4		Sierra Nevada Torpedo	2	3		8.99	2	0.99	2																				2
2016-10-07	704	1012	1	26	16	3	3	4	1		6	11			2	4	2	4	3	1										1	8	1	7	1	5	3		None, thank you!	10	2	2	1							1
2016-10-07	705	191	1	49	10	2	1	4	1		1	10	2		2	2	2	5	2	4										2		2		2		3			9	1		2							8
2016-10-07	706	565	1	25	10	1	3	5	3		1	10	2		3	3	3	3	2	3										2		2		2		3			5	2	2	3						3	4
2016-10-07	707	536	1	26	33	2	1	8	1		1				5	1	4	5	4	4										1	1	1	1	1	3	1			2	2	0.5	3							8
2016-10-07	708	1341	1	26	36	2	2	7	4		13	5	9		2	3	2	5	3	1		Rheingeist	2	3		8	2	1	3																			1	4
2016-10-07	709	425	1	32	23	1	2	10	1		14	13	5	Strong Ale	2	5	3	5	4	1										1	4	1	10	1	3	2		IBU around 80-100, crisp, not too many types of hops to avoid being "cloudy" and heavy, ABV 7-10%.	10.99	1		2				1	2	4	7
2016-10-07	710	280	1	34	6	2	2	8	3		1				4	2	3	5	1	4										1	4	1	3	1	4	5			20	1		4							6
2016-10-07	711	317	1	33	48	1	2	15	1		1	5	9		2	4	3	5	4	6										1	3	1	3	1	1	3			12	2	2	1				1	2	3	4
2016-10-07	712	511	1	24	28	2	1	3	1		6	7	9		2	5	2	5	2	1		Guinness	3	3		7.99	1		3																				5
2016-10-07	713	453	1	30	22	3	3	1	5		13	7	9		2	4	4	5	3	4		Sam Adams	2	3		10	1		2																		1	4	5
2016-10-07	714	549	1	44	31	2	2	2	1		1	13	4		3	2	3	5	1	4		Samuel Adams Boston Lager	2	3		7.99	2	1.5	3																			6	5
2016-10-07	715	495	1	34	17	3	3	18	2		2	3	9		2	3	2	4	3	4										1	7	1	6	1	6	2			10	2	5	2							6
2016-10-07	716	337	1	22	10	2	1	2	1		2				3	3	4	5	4	6										1	7	1	9	2		4			25	1		3							1
2016-10-07	717	241	1	31	6	3	2	2	3		10	6			3	2	3	5	2	1										2		2				1			5	2	6	3							6
2016-10-07	718	531	1	32	2	3	1	1	1		2	7	8		2	3	4	5	3	4		Sam Adams Boston Lager	2	3		8	1		3																		1	6	3
2016-10-07	719	1422	1	28	34	1	2	6	4		13	5	9		2	4	3	4	4	1		Ballast Point	2	3		13.99	1		2																	1	6	2	4
2016-10-07	720	227	1	23	44	2	3	7	1		12	6	7		1	3	3	5	4	1										1	9	1	3	1	8	3			12	2	2	3							7
2016-10-07	721	439	1	34	23	2	2	12	1		1	4			2	5	3	5	3	1		Short's Soft Parade	2	3		9.99	2	1	2																			1	3
2016-10-07	722	410	1	28	21	2	1	4	1		11				3	3	2	4	2	1		St. Andrew's Ale	2	2		7.99	2	3.99	2																				4
2016-10-07	723	431	1	34	44	1	2	16	1		1	11	2		3	3	2	3	1	4										1	6	1	4	1	6	3			25	2	5	2					1	2	3
2016-10-07	724	243	1	25	31	2	2	7	1		5				2	4	3	5	3	4										1	7	1	6	1	2	3			10	1		3			1	6	3	4	5
2016-10-07	725	714	1	54	15	3	1	2	1		7				3	5	2	5	4	6										1	8	1	3	1	5	3		I wish Guinness Stout came in a 6 pack	9.99	1		3							8
2016-10-07	726	817	1	44	33	3	3	2	1		1				4	2	3	5	2	4		Budweiser	1	3		7	2	3	3																				8
2016-10-07	727	401	1	36	38	2	2	3	5		4				2	4	4	5	5	5		Ninkasi Quantum	2	1		6	2	8	2																1	6	2	3	4
2016-10-07	728	427	1	30	47	1	1	10	1		1	4			2	3	2	5	3	1		corona	3	4		15.99	1		3																			6	5
2016-10-07	729	1835	1	34	6	3	2	3	1		1	11	3		3	2	3	4	3	4										1	7	2		1	5	3			9.5	2	1	2					6	3	5
2016-10-07	730	556	1	29	49	1	3	30	5		11	2	4		3	3	3	5	1	5		bud light	1	3		8.99	2	10	3																			2	4
2016-10-07	731	290	1	32	10	1	1	14	1		13	5	9		2	5	2	5	3	2		golden monkey	2	3		12	2	0.5	2																				7
2016-10-07	732	814	1	38	36	3	2	2	1		1	4			3	3	2	5	2	4		Corona	3	3		6	2	2	1																		1	4	5
2016-10-07	733	416	1	48	44	1	1	25	1		1				5	1	3	5	2	3		coors light	1	4		11	1		3																				6
2016-10-07	734	368	1	33	26	2	2	10	1		1				3	1	3	5	3	4										1	3	1	3	1	3	4			14.99	2	17.99	1					6	3	5
2016-10-07	735	320	1	36	31	2	2	3	1		3				3	3	2	5	5	1		Heineken	3	1		5.99	2	7.5	2																				5
2016-10-07	736	720	1	44	50	2	2	12	1		1	2	7		3	2	3	2	2	4		Guiness	3	2		8.5	2	1	2																		1	6	5
2016-10-07	737	752	1	39	31	2	1	3	3		2	4	6		3	3	3	5	2	4		Yuengling	1	3		10	2	1	2																				2
2016-10-07	738	347	1	26	9	3	2	2	1		9				3	2	2	5	4	2										1	6	1	2	1	6	3			12	1		3							5
2016-10-07	739	342	1	42	14	2	1	6	1		4				3	3	4	5	2	3		Greys	2	3		12.99	2	2	3																				5
2016-10-07	740	471	1	34	10	2	1	22	1		1	13	5		2	2	2	5	2	6										1	4	1	3	1	4	5		I either like a dark beer or a light beer has long it is not to hoppy	22	1		3						1	5
2016-10-07	741	549	1	34	37	2	2	3	1		1	3	5		4	2	3	5	3	4										2		1	9	1	2	4		Glass bottles	17	2	1	2						7	5
2016-10-07	742	735	1	43	47	2	1	7	1		4				3	2	2	5	3	4										1	2	2		2		3		I just like the smoothness of it.	8.5	2	10	2					1	2	5
2016-10-07	743	619	1	42	44	3	2	1	2		1	4			4	2	4	5	2	4										1	3	1	4	1	1	3			8.99	2	2	2							5
2016-10-07	744	517	1	26	10	1	1	20	1		1	2	4		2	2	3	4	4	1		Bud light	1	4		14.99	1		3																				6
2016-10-07	745	428	1	42	14	2	1	6	4		4				1	3	1	4	3	3										1	6	1	3	1	4	2			10	2	12	2							5
2016-10-07	746	609	1	34	2	2	2	8	1		1				4	2	3	5	3	2										1	4	1	5	1	5	4			10	2	12.5	2					2	3	4
2016-10-07	747	623	1	36	23	1	1	50	5		14	4	7	Saison or sour	1	5	3	4	4	1										1	3	1	7	1	3	2		This is a cloudy pale ale	12	2	2	1							3
2016-10-07	748	511	1	31	11	2	2	11	4		9				3	3	4	5	2	1		Blue Moon	2	3		9.5	2	1	1																				1
2016-10-07	749	312	1	27	33	2	2	0	1		13	3	9		3	3	3	5	4	1										1	3	1	1	2		3		I think it would be a belgian wheat beer, something that was sweet but not cloyingly so	9.99	2	2	3							8
2016-10-07	750	362	1	27	41	2	1	6	1		11	2	6		3	4	2	4	3	1		Newcastle	1	3		9	1		3																			6	5
2016-10-07	751	754	1	29	44	1	2	10	3		1				2	2	4	5	3	6										1	4	1	5	1	6	5			29	2	35	2						1	6
2016-10-07	752	483	1	28	43	2	2	6	1		1	4			3	2	3	5	2	6										2		1	3	1	6	4			13.99	1		2							4
2016-10-07	753	686	1	31	2	3	3	4	1		1				3	2	3	5	1	1		Strawberita	1	3		7	2	2	1																				1
2016-10-07	754	661	1	34	44	2	1	3	1		1	7			5	2	2	5	2	6		Guinness Extra Stout	1	3		9	1		3																				6
2016-10-07	755	303	1	36	44	2	2	2	1		1	13	2		3	3	3	5	3	6		Blue Moon	2	3		7.99	1		2																				5
2016-10-07	756	458	1	30	10	2	2	3	1		1	11	5		4	3	4	2	2	4		Budweiser	1	3		25	2	30	2																		2	4	5
2016-10-07	757	346	1	26	6	2	1	4	2		5				1	5	4	5	3	1		Lagunitas	2	3		9.99	2	1	3																				8
2016-10-07	758	468	1	22	49	2	2	4	3		1	13			2	3	2	4	5	3		Heineken	3	1		1.5	2	0.5	2																		1	2	5
2016-10-07	759	430	1	29	18	2	1	4	1		1				1	1	1	5	4	1		Angry Orchard	2	3		12	2	4	2																				2
2016-10-07	760	424	1	54	41	2	1	12	1		1				2	5	3	5	1	3										2		2		2		4			12	1		3						6	3
2016-10-07	761	327	1	24	6	2	2	7	5		6				3	4	4	2	4	3		Samuel Adams	2	3		15	2	5	2																		1	6	5
2016-10-07	762	551	1	32	37	2	1	5	1		1				5	5	5	5	3	2		coors light	1	5		23	1		2																		1	6	4
2016-10-07	763	353	1	33	47	2	1	6	1		1	7			2	2	3	5	3	6										1	4	1	6	1	5	3			12.99	1		3						2	5
2016-10-07	764	428	1	27	30	2	2	3	1		4				3	2	4	4	2	6										1	6	2		1	4	4			15	1		2							5
2016-10-07	765	372	1	30	14	1	1	8	4		14	5	7	barrel aged stout	2	5	3	2	4	3		Bourbon County Stout	2	1		8	2	2	2																	1	2	3	4
2016-10-07	766	492	1	21	6	2	2	3	1		10	13	6		3	3	2	5	2	3		Blue Moon	2	2		7	2	1	3																				8
2016-10-07	767	397	1	56	13	2	2	6	1		1				5	1	5	5	5	4		steel reserve	1	1		2.49	1		3																				8
2016-10-07	768	419	1	28	51	2	2	6	5		1	5			3	2	4	5	2	4										1	3	1	6	1	1	4			12.99	2	14.99	2							6
2016-10-07	769	401	1	45	10	2	2	8	3		1	4	9		3	4	3	5	2	1										1	7	1	6	1	8	4		It should have between 7-9% alcohol content.	15	2	3	2							6
2016-10-07	770	502	1	51	10	2	1	6	1		1	4	7		3	2	3	5	3	1		samuel adams	2	3		9.99	2	11	2																		6	4	5
2016-10-07	771	367	1	26	6	1	2	15	3		2	7	8		2	3	4	4	4	6		kingfisher	3	1		15	2	7	2																			1	3
2016-10-07	772	298	1	26	6	2	1	6	5		3				2	3	3	5	3	4		Stone	2	3		8.5	2	2	1																	6	2	3	5
2016-10-07	773	514	1	33	37	2	2	15	1		3				3	2	3	4	1	4		Coors Light	1	4		10	1		1																				5
2016-10-07	774	497	1	42	48	1	1	12	1		4	5	6		2	2	3	4	3	3		Stone IPA	2	3		9	2	10	1																1	6	2	3	4
2016-10-07	775	348	1	21	7	2	3	2	1		1	5			3	2	3	5	3	4		Red Stripe	3	3		8.99	1		3																				8
2016-10-07	776	416	1	28	33	2	1	3	5		1				2	2	2	5	1	3		no picture		6	no picture	2	1		5																				6
2016-10-07	777	473	1	34	10	1	2	15	1		1				3	2	5	5	1	3										2		1	4	1	5	4		Alcohol content	12.99	1		3							8
2016-10-07	778	683	1	29	21	2	2	4	3		5				3	4	3	5	3	3										1	3	1	6	1	8	3			15	2	6	2				1	2	4	5
2016-10-07	779	305	1	24	10	2	1	5	1		1				2	2	3	5	1	6										2		2		2		4			7.99	1		3							8
2016-10-07	780	261	1	33	15	3	3	0	1		1	9			3	2	4	5	2	4		Corona	3	3		8	2	9	3																				8
2016-10-07	781	269	1	21	44	1	1	20	1		1	13	3		3	2	3	5	2	1										1	8	2		2		4			15	2	18	1							2
2016-10-07	782	513	1	30	33	2	1	3	1		3	6	9		3	4	2	5	2	4										1	7	1	3	1	7	3			12	2	0.1	3				1	2	4	5
2016-10-07	783	344	1	22	7	2	3	1	3		4	5	9		3	4	3	5	2	1		Blue Moon	2	3		7	2	2	2																				6
2016-10-07	784	1139	1	30	10	2	1	2	3		13	2	7		2	3	2	5	5	6		New Belgium	2	4		17.99	1		3																			4	5
2016-10-07	785	210	1	34	39	1	2	8	3		1	6	9		3	3	3	3	3	1										2		2		1	5	3			8	2	11	2						1	2
2016-10-07	786	549	1	25	47	1	2	4	5		4	5	7		2	4	3	5	3	4		Mission St. Pale Ale	2	3		6.99	1		3																			6	7
2016-10-07	787	584	1	36	11	2	1	6	1		1	4	6		1	2	3	5	2	4		Bud light	1	4		5.6	1		1																				5
2016-10-07	788	397	1	28	39	2	2	4	3		1	4			2	3	3	5	3	4										1	4	1	5	1	3	3			9	2	2	1				1	6	2	3
2016-10-07	789	508	1	28	36	2	1	12	1		1				3	2	4	5	2	6										1	6	1	4	1	3	3			8.99	1		2							6
2016-10-07	790	390	1	31	31	1	2	25	3		1	5			3	2	3	4	3	4		Sierra Nevada Ruthless Rye	2	3		9	2	10.5	3																				1
2016-10-07	791	385	1	27	6	2	1	3	1		13	5	7		3	3	1	4	1	6		heineken	3	2		4	2	6	2																		6	2	5
2016-10-07	792	649	1	51	22	2	3	2	3		2	5			2	4	4	5	3	4		Lagunitas IPA	2	4		18	2	3	1																		2	3	4
2016-10-07	793	540	1	29	10	1	2	12	1		1	6			4	2	4	5	5	7	ALCOHOL CONTENT	HURRICANE	1	2		3.5	2	0.75	1																				8
2016-10-07	794	493	1	23	33	2	3	2	3		12	5	7		2	2	3	5	5	6		Stella	3	1		6	1		2																				8
2016-10-07	795	219	1	22	24	2	3	5	4		5				2	3	2	5	4	5										1	6	1	9	1	3	4		multi pack of similar but different beer	8	2	18	2				1	3	4	5
2016-10-07	796	502	1	34	47	2	1	15	1		1	3	9		3	2	2	4	3	5		Dox Equis Lager	3	4		15	1		3																				4
2016-10-07	797	335	1	42	48	3	2	1	5		1				3	2	3	5	2	4										1	4	1	6	1	4	3			7.99	1		2							8
2016-10-07	798	639	1	31	34	2	1	15	5		1				3	2	3	4	2	1		Lonerider Beer Shotgun Betty	2	3		8	2	0.99	1																1	6	2	3	4
2016-10-07	799	1429	1	32	44	2	2	6	1		1				3	3	2	4	2	6										2		1	6	1	4	4			14	2	1.5	3						1	4
2016-10-07	800	569	1	23	18	2	3	3	1		1				3	4	4	5	1	1										1	5	1	6	1	7	3			6	2	1	2							2
2016-10-07	801	253	1	39	11	1	2	6	1		4				3	3	3	4	1	1										1	2	1	1	1	1	3			5.99	2	3	1							1
2016-10-07	802	281	1	21	6	1	1	7	3		2	9			1	2	3	4	3	3										1	9	1	6	1	8	3			20	2	2	2
2016-10-07	803	328	1	37	28	2	2	4	1		1	13	8		3	2	3	5	2	1										1	4	1	2	1	4	3			8	1		2			1	6	2	3	5
2016-10-07	804	473	1	44	6	2	3	4	1		1	2			4	4	2	5	3	4										1	3	1	3	1	4	4			8	2	1	2							5
2016-10-07	805	603	1	30	6	2	2	4	1		13	5			3	5	3	5	3	4		Sierrra Nevada Torpedo	2	3		10	1		3																		1	6	5
2016-10-07	806	861	1	50	31	2	2	4	1		1				3	3	4	4	2	1										1	3	1	2	1	5	2			5	1		1					6	2	5
2016-10-07	807	453	1	61	39	2	2	2	1		1	3			4	2	2	5	4	3										1	4	1	6	1	3	3			13	1		2					6	2	5
2016-10-07	808	597	1	67	14	2	3	3	1		2	5	7		4	5	2	5	2	4										1	5	2		1	7	3		It has to have good taste, of course. And nobody else but me can be the judge of how it should taste.	8.5	1		2						4	5
2016-10-07	809	815	1	35	7	3	1	3	1		12	7			3	4	2	5	2	4										1	10	1	3	1	9	2			9	1		2							5
2016-10-07	810	454	1	25	18	2	2	3	3		1	4	7		3	3	2	5	2	6										1	3	1	2	1	3	4			15	2	20	1		1	6	2	3	4	5
2016-10-07	811	360	1	30	39	2	1	8	1		3	5	9		3	2	3	5	2	4		Coors	1	1		2	1		3																	1	6	4	5
2016-10-07	812	360	1	27	4	2	1	3	2		12	7	9		2	4	3	5	3	1		sam adams oktoberfest	2	3		10.99	2	1.5	3																			1	6
2016-10-07	813	661	1	39	33	2	1	3	1		1	3	7		2	3	1	4	3	4										1	4	1	2	1	6	3			8.99	2	2	3							5
2016-10-07	814	323	1	22	33	2	2	6	5		1	13	9		3	4	2	5	1	1										1	6	1	3	1	5	4			14.99	2	16.99	2							5
2016-10-07	815	387	1	22	49	3	2	10	5		3	5	7		2	3	2	2	2	3		Asuncena Oak	2	3		5	1		2																		1	4	5
2016-10-07	816	353	1	31	22	3	2	1	1		2				2	2	5	5	3	4										2		1	7	2		3		It has notes of caramel. It is made like a German beer.	9	2	1	3					1	3	5
2016-10-07	817	443	1	26	48	2	1	4	3		10	13	8		4	3	4	2	2	5		budvisior	1	2		6	2	7	2																				5
2016-10-07	818	1054	1	23	44	2	3	2	1		1	7	9		2	2	4	5	5	5										1	8	2		2		2		This beer has a really good flavor better than other beers I have tried. I really like the smoothness, taste, and some of the bubbles it has it kind of reminds me of a soda but it's a beer.	4	2	0.99	1							8
2016-10-07	819	514	1	34	18	1	1	8	1		3	6	7		2	4	3	4	4	4		Samuel Smith's Nut Brown Ale	2	2		7	1		2																		4	7	5
2016-10-07	820	383	1	43	31	3	2	4	1		5				2	4	2	4	3	1		Stella	3	3		9.99	2	2	2																				5
2016-10-07	821	402	1	24	24	1	1	10	4		1	3	4		3	2	4	5	2	4		Grain Belt Nordeast	2	4		12.99	1		3																				6
2016-10-07	822	385	1	39	10	2	3	3	1		2	5	6		3	4	3	4	2	6										1	7	1	6	1	9	1			4	1		3						4	5
2016-10-07	823	309	1	30	11	1	2	10	1		1	2	4		4	3	3	4	2	4		New Castle	1	4		14	2	15	2																				6
2016-10-07	824	580	1	64	10	2	1	5	2		1				4	2	3	5	2	4		Fosters	3	6	16oz	1.3	2	0.15	3																		6	7	5
2016-10-07	825	497	1	30	33	2	2	4	1		1	13			1	2	2	2	4	4		bud Light	1	3		9	2	5	2																			6	4
2016-10-07	826	463	1	34	43	2	3	2	1		3	6	9		2	5	2	4	3	1		Paulaner Oktoberfest	3	3		10	2	1	2																		3	4	5
2016-10-07	827	244	1	25	31	2	3	4	5		1				3	2	3	5	3	6		Sam Adams	2	3		10	1		3																				5
2016-10-07	828	476	1	21	33	2	2	6	4		1	12	3		3	2	4	5	2	1		elicotville blueberry	2	3		8.99	2	10.99	2																				4
2016-10-07	829	478	1	25	47	3	3	2	3		1				4	2	3	5	2	4										1	3	1	2	1	4	3			8.99	2	1	2							6
2016-10-07	830	410	1	29	33	2	3	2	3		1	3	6		3	4	4	3	2	3		kingfisher	3	1		8	2	4	2															1	6	2	3	4	5
2016-10-07	831	573	1	26	21	2	1	5	5		13				3	3	3	3	4	6										1	4	1	5	1	5	3			12	2	3	2							5
2016-10-07	832	509	1	24	33	3	2	5	1		1				3	3	4	5	3	6										2		2		2		3			8.99	1		3							8
2016-10-07	833	763	1	28	43	3	2	6	1		1				4	1	3	5	2	6		Budlight	1	3		6.99	2	7.99	2																				5
2016-10-07	834	522	1	42	15	2	2	24	1		1				4	2	4	5	1	4		Hamm's	2	5		15	1		3																				8
2016-10-07	835	425	1	26	6	2	1	9	1		1	12	6		3	2	3	5	3	6										2		1	3	1	3	4			17.99	2	3	2				1	6	2	5
2016-10-07	836	667	1	25	5	2	2	3	1		13				3	3	4	4	2	3										1	2	1	1	1	1	3			7.25	2	7.3	2					6	2	5
2016-10-07	837	444	1	41	33	2	1	12	1		1	4			4	1	4	5	3	2										1	3	1	4	1	3	5			20	2	5	1					1	2	5
2016-10-07	838	1496	1	31	10	2	2	15	5		1	2			4	1	3	5	1	4		Miller Lite	1	3		7.99	2	8.5	2																				1
2016-10-07	839	479	1	38	19	3	1	10	5		1				2	2	3	5	2	4		Corona	3	4		14	1		3																				6
2016-10-07	840	1027	1	39	6	2	2	3	5		2	3	7		3	4	3	4	3	6										1	8	1	4	1	7	3			11.99	2	1.5	2					6	2	4
2016-10-07	841	330	1	29	10	2	1	7	1		1	4	7		3	3	3	5	2	6		Becks	3	3		6.5	2	50	1																				6
2016-10-07	842	425	1	25	31	2	1	4	5		13	4	9		2	4	3	5	3	4										1	4	1	4	1	4	3			11	1		3						6	5
2016-10-07	843	2299	1	22	21	2	2	2	1		1	13	4		4	2	2	4	4	4										1	3	1	7	1	3	4			15	1		3					6	2	5
2016-10-07	844	1301	1	36	15	2	2	2	4		3				4	2	3	2	3	4		miller lite	1	2		6	2	6.7	2																				1
2016-10-07	845	305	1	41	36	2	1	2	1		1				3	2	4	5	2	4		Yuengling	1	3		7.99	1		3																		6	3	5
2016-10-07	846	439	1	25	10	3	3	3	5		1	12	4		3	3	3	5	4	4		shocktop	1	3		12	1		2																				8
2016-10-07	847	320	1	32	15	3	3	1	1		1	14		flavored	4	2	4	5	5	4		Redds	2	4		13.5	1		3																				8
2016-10-07	848	219	1	29	43	2	2	24	1		3				4	1	3	5	2	4										1	6	2		1	5	4			12	2	2	2					6	3	5
2016-10-07	849	333	1	31	33	2	1	6	1		3				4	4	2	5	3	3										1	3	1	2	2		3			12	1		3							5
2016-10-07	850	2126	1	21	33	3	2	1	1		1				3	2	2	5	3	4		Budweiser	1	2		6	1		1																		6	2	5
2016-10-07	851	393	1	28	14	3	3	4	5		1				3	3	2	5	1	4		Corona	3	5		25	2	5	2																				2
2016-10-07	852	816	1	38	15	3	2	2	2		11	13	7		3	4	2	5	1	4		Heineken	3	4		15	2	16	3																				5
2016-10-07	853	404	1	34	6	2	2	4	1		2	3	5		2	4	2	5	2	6		Negro Modelo	3	4		13	1		3																			6	7
2016-10-07	854	539	1	25	5	1	2	5	1		1	4			2	3	2	4	3	6		Blue Moon	2	3		9.5	2	2.5	2																			2	5
2016-10-07	855	509	1	37	6	2	2	5	1		13	5			2	4	3	4	3	3										1	4	1	7	1	2	4			9.99	1		1							6
2016-10-07	856	323	1	39	21	2	1	8	1		1				3	2	4	5	2	6		Rolling Rock	1	3		7	2	1	2																			6	5
2016-10-07	857	312	1	28	15	3	2	5	5		5				3	4	1	1	4	4										1	5	1	7	1	6	4		NO COMMENT	45	2	50	2							4
2016-10-07	858	848	1	40	26	3	1	3	3		1	2	6		3	3	3	5	2	4		Michelob	1	3		7	1		2																		1	6	5
2016-10-07	859	346	1	36	41	2	3	3	1		1				2	3	3	4	2	4										1	4	1	6	1	3	3			8.99	2	2	2							1
2016-10-07	860	554	1	22	36	1	2	3	3		1	4	9		2	3	3	5	3	5		Bud Light	1	3		7	1		3																		1	3	5
2016-10-07	861	382	1	31	51	1	2	21	3		1	3	5		4	2	3	4	5	1										1	4	1	5	1	3	4		I like trying new things and if I heard something good I will usually try it.	13	1		3						1	5
2016-10-07	862	397	1	29	6	1	1	10	1		1	5	7		3	3	3	4	4	6		Fat Tire	2	3		10	1		3																				5
2016-10-07	863	564	1	27	36	1	2	12	5		1	4	6		2	2	3	5	3	6												1	2	1	1	5			19.99	2	4.99	2							6
2016-10-07	864	363	1	26	11	2	2	6	1		12	13	7		2	4	3	5	4	4										1	10	1	1	1	8	4			20	1		3						1	6
2016-10-07	865	271	1	30	14	2	1	5	1		1	3	4		4	1	4	5	2	1		Bud Light	1	4		12.99	1		4																				8
2016-10-07	866	217	1	29	20	1	1	30	3		2				1	1	1	2	2	4		budweiser	1	3		7	2	1	1																				1
2016-10-07	867	920	1	28	48	2	2	6	3		2	6	7		2	2	2	5	4	3		Heineken	3	3		13.25	2	4	2																		6	2	5
2016-10-07	868	876	1	27	34	2	2	5	5		1	5	9		2	3	3	5	4	6										1	3	1	5	2		3			12	1		2						4	5
2016-10-07	869	568	1	50	6	2	1	3	1		2	5	6		2	5	3	5	2	3		Anchor Steam	2	4		15	2	2	1																		2	4	5
2016-10-07	870	487	1	44	33	2	2	8	2		4	5	9		2	3	3	5	3	6										1	5	1	9	1	4	3		I like a good strong flavor but without too much bitterness.	11.99	2	1	2				1	2	3	4
2016-10-07	871	389	1	29	15	3	1	10	1		1	10	4		2	2	3	4	1	2		Bud light	1	4		10	2	2	2																	1	3	4	5
2016-10-07	872	661	1	50	48	2	2	3	4		12	5	7		2	4	3	5	4	5		McMenamins Terminator Stout	2	1		5	2	1	1																			1	4
2016-10-07	873	499	1	43	48	2	3	1	5		3				3	3	3	5	4	3										1	3	1	6	1	6	4			10	2	1	2							5
2016-10-07	874	844	1	34	36	3	1	7	5		1				3	3	1	5	2	6		Corona extra	3	2		6	2	0.5	3																				8
2016-10-07	875	257	1	29	23	2	1	3	1		1				4	2	4	5	1	6		Bud Light	1	4		7.28	2	2	3																				6
2016-10-07	876	611	1	26	4	1	1	4	1		4	5	9		1	1	1	5	3	6		Stella Artois	3	3		10	2	2	3																				2
2016-10-07	877	564	1	43	44	3	3	4	1		1				4	2	4	4	2	4										1	1	2		1	1	3		i like a light beer that tastes light and is less filling	7	1		3							5
2016-10-07	878	455	1	26	14	2	3	15	1		1	13	2		2	2	3	4	2	4		Bud Light	1	5		14.5	2	2.5	2																		6	2	3
2016-10-07	879	402	1	25	47	2	1	4	1		2	3	9		1	3	4	5	4	4		Tank 7	2	2		11.99	2	2	1																			1	6
2016-10-07	880	314	1	25	23	2	2	6	1		2	4	5		3	3	3	5	3	2		Harpoon IPA	2	3		10	1		3																		1	4	5
2016-10-07	881	398	1	63	40	2	2	38	1		1				4	2	5	5	2	4		Miller Lite	1	6	20 Pack	19.72	1		3																				5
2016-10-07	882	486	1	35	38	2	2	5	5		11	12	6		2	4	3	4	2	4										1	7	1	8	1	3	2			8	2	2	2					1	2	3
2016-10-07	883	652	1	40	10	1	2	10	1		10	2	6		2	3	3	4	1	3		corona extra	3	4		12	1		1																		6	2	5
2016-10-07	884	416	1	40	44	3	2	1	5		1				3	2	4	5	2	4										1	2	1	3	1	1	3			8	1		3							5
2016-10-07	885	330	1	33	39	2	2	3	1		1	2	4		3	3	3	5	4	1										1	6	1	5	1	4	4			14.5	2	2	1						6	2
2016-10-07	886	450	1	28	6	2	2	10	1		10				3	3	3	5	3	4										1	6	1	7	1	5	4			13	2	2	2						2	5
2016-10-07	887	413	1	31	19	3	2	2	1		1				3	2	4	5	2	5										1	6	1	3	1	3	3			8	2	2	2							1
2016-10-07	888	878	1	24	42	3	3	2	1		1				4	2	3	5	3	4		Budlight Lime	1	3		8	2	10	1																				8
2016-10-07	889	412	1	53	32	2	1	4	1		4	9			2	3	3	5	3	4		Pyramid	2	1		1.5	2	0.5	1																				4
2016-10-07	890	704	1	53	20	2	1	12	1		14	13	9	German Helles (lager)	3	3	2	5	4	1		Duvel	3	2		11	2	3	3																		1	4	5
2016-10-07	891	541	1	43	14	2	2	12	1		1	3	9		4	2	2	4	2	4		pilsner urquel	3	2		8	2	0.5	3																				5
2016-10-07	892	334	1	24	39	2	2	3	5		5	7	9		2	4	3	5	3	3										1	7	1	5	1	3	3			12	2	13	2							2
2016-10-07	893	434	1	27	44	2	1	5	1		1	13	14		2	4	2	5	4	1										1	3	1	4	1	2	3			11.99	1		3							8
2016-10-07	894	570	1	21	18	1	1	24	1		1				3	3	3	4	3	6										1	4	1	6	1	5	3			12	1		1					6	2	5
2016-10-07	895	174	1	25	18	2	1	5	1		1				3	3	3	5	3	1		Bud	1	3		8	1		2																				3
2016-10-07	896	423	1	42	31	3	2	4	3		1				4	2	4	5	5	4		Miller Lite	1	1		2	2	1	1																				8
2016-10-07	897	510	1	41	23	1	1	18	1		3	4	7		1	3	4	4	4	3		Founders Breakfast Stout	2	2		10	1		3																				7
2016-10-07	898	307	1	22	19	2	3	5	1		11				3	2	4	5	1	7	Price									1	4	2		2		3			4.99	1		1							8
2016-10-07	899	278	1	33	24	1	1	10	1		1	4	5		2	4	4	3	3	5										1	5	1	10	1	3	3			8.5	2	0.5	1		1	6	2	3	4	5
2016-10-07	900	734	1	25	50	1	2	6	1		1	5	7		3	2	2	5	3	4										1	7	1	6	1	2	3			12.99	1		2					1	2	4
2016-10-07	901	545	1	46	33	1	1	20	1		1				2	2	4	4	1	6		Yuengling	1	3		7.5	1		3																			1	5
2016-10-07	902	410	1	45	14	3	3	2	1		1	4			4	2	3	5	2	1										1	2	1	5	1	2	4			15	2	17	2							5
2016-10-07	903	427	1	36	48	2	2	5	1		1	13	4		3	4	1	4	2	5		Lindemans	2	1		3	2	1	1																			1	3
2016-10-07	904	610	1	38	6	2	2	4	1		1	4			4	2	4	5	2	4		Bud light	1	3		6.49	2	6.59	1																				2
2016-10-07	905	549	1	42	10	1	1	30	1		1	4	5		2	2	4	4	3	5										2		1	7	1	5	4		I've said it before: my ideal beer is SIERRA NEVADA PALE ALE. That's not what I always get, but it's what I compare whatever beer I'm drinking too. I also buy a lot of Miller Lite because I often prefer quantity to quality.	14.99	2	15.49	2				1	2	3	4
2016-10-07	906	338	1	34	23	1	1	15	1		1	6	7		3	2	1	5	2	7	I love to try imports from other countries	Labatts Blue	1	5		20	2	25	3																				8
2016-10-07	907	438	1	36	41	2	1	3	1		14	13	5	Hefeweisen	2	5	4	5	3	5		Thomas Creek	2	3		9.99	2	10.99	1																			1	7
2016-10-07	908	613	1	21	10	1	2	16	1		2	5	7		2	3	2	5	2	3		New Belgium Fat Tire	2	3		8	2	2	1																	6	2	3	4
2016-10-07	909	263	1	30	23	2	1	5	1		6				2	3	3	4	3	1										1	9	1	6	1	9	3			9.5	2	10	2							1
2016-10-07	910	803	1	46	38	1	1	10	1		13	3	9		2	4	3	5	2	4										1	6	1	6	2		4			16	1		2							6
2016-10-07	911	270	1	26	10	2	1	8	3		1				1	5	5	5	2	5										1	4	1	4	1	5	5			30	2	5	3					1	6	4
2016-10-07	912	275	1	31	6	3	1	2	1		4				3	2	4	5	2	4		Corona	3	3		6	2	8	2																			4	5
2016-10-07	913	376	1	33	16	1	1	10	1		12	6	7		3	5	2	5	3	5										1	9	1	3	1	5	3			12	1		1				1	2	3	4
2016-10-07	914	1000	1	33	6	2	2	1	1		2	5	7		3	5	2	5	4	4										1	9	1	6	1	4	3		Thick, dark, decent head of foam. Almost like a meal.	11.99	1		3						4	5
2016-10-07	915	1679	1	25	31	1	1	25	1		1				4	2	4	5	3	4										1	5	1	3	1	5	3			15	1		3							5
2016-10-07	916	471	1	31	11	3	2	2	5		13	8	9		3	3	3	5	3	4										1	2	1	2	1	4	3			9	1		3							8
2016-10-07	917	212	1	26	7	1	1	6	1		5				2	3	4	5	3	5		Elevation Brewery - First Casr IPA	2	3		10	2	2	2																	1	2	3	4
2016-10-07	918	412	1	28	36	2	2	12	3		1	4			3	2	3	4	3	4										1	3	1	2	1	2	3		I like beers with a distinct flavor. For instance, I like summer/fall/winter versions of some of my favorites.	9	2	0.5	1					1	2	5
2016-10-07	919	468	1	27	23	2	3	5	3		1	11	5		2	3	4	5	4	5										1	4	1	7	1	4	4			12	2	15	2					1	2	3
2016-10-07	920	561	1	21	23	2	2	4	5		12	13	7		2	3	4	4	2	1		Leffe Blond	2	3		8.79	2	1	2																		6	2	5
2016-10-07	921	1021	1	33	10	2	2	7	1		1				3	2	3	5	2	6										1	4	1	4	1	4	5			21	2	6	3							5
2016-10-07	922	992	1	34	10	2	2	10	5		3				4	2	2	5	4	4		heineken	3	3		8.99	2	1	3																				5
2016-10-07	923	397	1	41	10	1	1	10	1		13	5	7		2	5	2	1	3	3										2		1	8	1	4	3		Fresh! It has to be fresh.	8.99	2	1	2						1	2
2016-10-07	924	332	1	60	10	2	1	12	1		6				4	2	3	4	4	2										1	5	1	5	1	4	5			30	2	10	3							1
2016-10-07	925	518	1	44	19	2	1	6	1		1	4			3	3	4	5	4	4		Michelob Ultra	1	3		10.99	2	2	3																		1	4	5
2016-10-07	926	335	1	29	41	2	2	3	1		5	6	9		2	4	2	5	3	2		Sierra Nevada	2	3		8.99	2	1	3																		1	4	5
2016-10-07	927	598	1	29	50	2	2	3	1		13	4			3	2	3	4	3	6										1	4	1	3	2		3		A great stand out flavor would be great.	10	1		2					6	2	5
2016-10-07	928	313	1	32	39	1	1	9	1		1	2	4		2	4	3	5	3	4										1	6	1	5	1	6	4		Any Sam Adams	20	1		3							5
2016-10-07	929	445	1	41	50	2	2	1	1		1	7	9		3	2	4	5	3	4										1	4	2		1	4	1			2.5	1		2							6
2016-10-07	930	282	1	29	39	2	2	12	1		1				3	2	3	5	2	4										1	6	2		2		3			8	2	2	1					2	4	5
2016-10-07	931	277	1	29	48	3	2	1	1		1	9			2	2	3	5	3	6		Bud Light	1	5		20	2	5	1																			6	2
2016-10-07	932	724	1	35	28	2	1	24	1		1				3	2	3	5	1	4										1	4	1	5	1	4	4		It has a light flavor and aroma. Tastes crisp.	13	1		3						6	5
2016-10-07	933	468	1	27	6	1	1	12	1		1				3	1	3	5	2	4		Budweiser	1	5		17	1		3																				6
2016-10-07	934	428	1	47	2	2	3	12	1		1				2	3	3	5	2	6		miller	1	4		8	2	1	2																				2
2016-10-07	935	657	1	26	15	3	2	3	5		1	7			1	2	1	4	3	2		bud light	1	2		8	2	0.5	2																				3
2016-10-07	936	238	1	26	37	2	1	4	1		1	5	9		4	2	3	5	3	6		Pabst	1	3		9.99	1		1																				5
2016-10-07	937	287	1	47	16	2	1	7	1		1	4	7		4	2	3	4	2	6										1	10	1	1	1	1	2			8	1		3					1	6	5
2016-10-07	938	424	1	42	10	2	1	5	1		14	4	5	Red Ale	1	5	4	4	3	3		Cigar City Jai Alai	2	3		9.99	2	0.5	2																	1	6	3	4
2016-10-07	939	346	1	32	22	1	1	6	1		5				2	5	3	5	4	1										1	5	1	5	1	5	3			24	1		1							4
2016-10-07	940	522	1	22	36	3	2	5	1		1	7	9		2	2	4	5	3	6		Bud Light Lime	1	3		7.49	2	1.5	2																		1	6	3
2016-10-07	941	681	1	22	10	1	2	10	4		14	3	4	Mead	1	5	3	1	4	1		SlingBack	2	5		47.32	2	10	2																		1	3	4
2016-10-07	942	969	1	28	51	1	1	20	1		4	5	9		2	4	3	2	3	4										1	7	1	8	1	6	3		nothing	10	1		3							4
2016-10-07	943	233	1	21	6	2	2	10	5		13	5	9		3	2	3	5	3	4										1	5	1	6	1	5	4			15	2	2	3				6	2	4	5
2016-10-07	944	946	1	31	15	2	1	4	5		12	5	7		2	4	4	4	4	3		Founders Kentucky Breakfast Stout	2	2		19.99	1		3																		3	4	7
2016-10-07	945	265	1	27	41	2	1	13	4		1	4	5		2	2	2	4	2	3		sweetwater blue	2	3		14	2	6	2																				6
2016-10-07	946	656	1	36	34	2	1	8	1		1				3	2	4	5	2	4		Budweiser	1	4		9.99	2	11.99	3																			1	6
2016-10-07	947	425	1	31	39	3	1	2	2		1	14	9	Lambic/Framboise	2	3	4	5	2	4		Lindemans Framboise	1	6	25 oz, or on tap at a bar	7	1		3																		1	6	7
2016-10-07	948	425	1	31	6	1	1	20	5		1	12	4		4	2	2	4	2	1										1	4	1	3	1	1	5			18.99	2	2	1					6	2	5
2016-10-07	949	511	1	36	39	3	2	0	4		9				1	4	5	5	4	4										2		1	2	1	4	4		I like light and fruity beer	20	1		3							1
2016-10-07	950	435	1	25	26	2	2	8	5		1	3	4		3	2	3	5	2	4		Coors Light	1	4		15	2	1	3																		2	3	5
2016-10-07	951	997	1	55	34	3	2	6	1		2				3	2	4	3	2	7	consistent quality	Ice House	1	6	18-pack	13	2	3	2																				7
2016-10-07	952	309	1	21	45	2	2	2	1		5				2	3	3	5	2	6		Sam Smith Oatmeal Stout	2	2		8	1		3																	1	6	2	5
2016-10-07	953	583	1	31	10	2	1	7	1		13	5			3	3	3	5	2	4		heineken	3	4		7.99	1		2																				8
2016-10-07	954	390	1	29	15	3	3	2	1		11	2	7		3	2	4	2	2	4										2		2		2		2			5	2	5	3							1
2016-10-07	955	957	1	25	23	2	2	5	1		14			Fruit	1	5	5	5	4	4										2		1	2	2		3			12	2	2	2							6
2016-10-07	956	348	1	52	14	3	2	4	5		1	4	5		4	2	3	5	5	4										1	4	1	4	1	2	4			8.99	1		3							6
2016-10-07	957	718	1	33	3	2	2	4	3		13	4	5		2	2	4	2	3	4										1	8	1	7	1	4	3			8	2	9	3							4
2016-10-07	958	238	1	28	34	2	2	5	1		1	13	7		3	3	4	5	2	4		Imperial Pumking	2	3		9	1		2																		6	4	5
2016-10-07	959	831	1	28	22	1	1	20	3		1				2	3	3	4	3	4										1	5	1	6	1	4	3			6	2	8	2							5
2016-10-07	960	411	1	36	20	2	2	8	1		1				3	3	3	4	3	4		Bud Light	1	3		7	2	10	2																				1
2016-10-07	961	289	1	26	6	2	2	1	1		1	3			3	2	4	5	1	4										1	4	1	2	1	6	3			8	1		2							6
2016-10-07	962	1092	1	32	44	1	2	11	1		1	2			3	3	3	5	3	4										2		2		2		3			7.99	2	1	3				6	2	3	5
2016-10-07	963	314	1	28	39	1	1	6	1		13	2	9		3	2	3	5	2	6										1	3	2		1	3	3			9.99	2	2.99	3					1	4	5
2016-10-07	964	707	1	31	18	1	2	10	1		12	13	7		2	5	2	2	3	3										1	10	1	2	1	6	6	22 oz single	I love nitrogen	8	2	2	1				1	2	3	4
2016-10-07	965	600	1	30	2	2	2	4	1		1	3	9		4	2	3	4	3	4										1	7	1	6	1	5	3			10	1		2					6	3	5
2016-10-07	966	384	1	29	39	3	3	2	3		1	13	9		3	2	4	5	2	6		Yuengling Lager	1	3		7.5	1		3																	1	6	4	5
2016-10-07	967	291	1	35	48	2	2	2	3		1	5			2	5	4	5	4	5		Elysian- immortal	2	3		12	2	3	3																			1	4
2016-10-07	968	517	1	35	32	3	3	12	1		1	4	7		3	2	3	5	2	4										1	4	1	3	1	5	5			12	2	12	2							2
2016-10-07	969	594	1	27	48	2	2	5	3		1				3	2	3	5	3	4										1	3	1	8	1	5	2		Its gives me pleasure and I like its taste.	10	2	4	2							6
2016-10-07	970	426	1	71	48	2	2	3	1		1				3	2	3	5	2	4		Miller lite draft	1	3		6.25	2	1.5	3																				5
2016-10-07	971	158	1	25	6	3	1	3	3		4				2	4	3	2	2	5		bud	1	2		5	1		2																				4
2016-10-07	972	841	1	29	33	2	2	2	5		9				2	3	3	2	4	1		Witbier	2	3		12	2	3	2																			2	5
2016-10-07	973	553	1	24	33	1	1	10	3		13	2	8		2	4	1	5	4	1		Shiner Bock	1	4		12	2	5	1																				4
2016-10-07	974	1293	1	36	10	3	2	2	1		4	5	7		1	3	1	4	4	1										1	4	1	10	1	5	3		It has an interesting story behind it.	10	1		1				6	3	4	5
2016-10-07	975	461	1	24	22	3	2	4	5		1	9			4	3	1	5	3	4										2		2		2		3		I like beer that's sweet. Like Corona.	10	1		3							8
2016-10-07	976	864	1	35	25	2	1	10	1		1	2			3	2	3	5	2	4										1	3	1	3	2		4			25	1		2						3	5
2016-10-07	977	545	1	38	43	3	2	2	1		1				2	3	4	4	3	4										1	2	1	3	1	2	3			10	1		2						6	5
2016-10-07	978	422	1	34	17	2	3	6	1		12	7	9		2	3	3	5	2	3		Red Crow Elaine	2	1		5	1		3																			1	4
2016-10-07	979	381	1	38	11	2	2	12	1		13	2	5		2	4	2	5	2	1		Modelo	3	3		7.99	1		2																			1	5
2016-10-07	980	321	1	27	22	2	3	8	1		1	3	6		3	3	3	5	2	4										1	4	2		1	8	3			9	1		2					6	2	5
2016-10-07	981	1522	1	47	51	2	1	8	1		1	4			2	2	3	5	2	4										1	4	1	3	1	3	4			11	2	2	2				6	2	3	5
2016-10-07	982	300	1	37	18	1	1	20	1		1	6	7		2	3	3	5	2	6										1	6	1	6	1	7	4		n/a	14	2	16	2							6
2016-10-07	983	423	1	47	33	2	2	10	1		1	3			3	2	3	4	3	4		Stella artrios	3	3		9.99	2	2	2																			1	5
2016-10-07	984	408	1	33	11	1	2	60	1		2	5	7		1	3	2	2	1	5										1	7	1	10	1	5	3			10	2	2	1			1	6	2	3	4
2016-10-07	985	382	1	47	34	3	3	1	5		2				2	3	4	5	3	1										1	4	1	3	1	3	2			8	1		2						1	5
2016-10-07	986	418	1	33	7	1	1	5	1		11	4	5		2	2	3	4	4	1		Pale ale	3	4		25	2	26	2																				6
2016-10-07	987	660	1	28	44	2	2	1	2		1	8	9		2	4	2	4	3	6										1	5	1	3	1	5	3			9	1		3				1	3	4	5
2016-10-07	988	1581	1	39	44	2	1	6	1		2	6	7		5	2	3	5	2	4		Lone Star	3	3		6.99	1		3																				6
2016-10-07	989	289	1	21	10	2	2	3	5		1	13	4		3	2	4	5	2	6										1	3	1	4	2		3			10	2	5	3					1	6	5
2016-10-07	990	288	1	30	22	3	2	1	1		1	4			4	2	4	5	3	2										1	2	1	3	1	4	3			8.99	1		3					6	3	4
2016-10-07	991	402	1	29	14	3	1	4	1		2				4	3	2	2	2	1		budwiser	1	3		7	2	4	2																				4
2016-10-07	992	1038	1	35	33	2	1	1	1		2				3	2	2	5	5	6		Corona beer	3	3		9.99	2	2	4																				2
2016-10-07	993	585	1	25	33	1	1	5	3		1	3	5		2	3	4	3	2	3		Miller Lite	1	3		7	2	8	2																				5
2016-10-07	994	913	1	34	46	2	1	4	1		1	2	4		1	4	4	5	2	3										1	6	1	6	2		3			10	1		3							1
2016-10-07	995	587	1	25	6	3	3	1	1		2				5	2	2	5	2	4		Warsteiner	3	3		8	2	2	2																				2
2016-10-07	996	579	1	57	39	1	1	20	1		1				5	1	5	5	5	4		Natural Ice	1	6	30-pack	20	1		1																				8
2016-10-07	997	509	1	50	14	2	2	4	1		12	13	5		1	4	4	3	3	1		Two Brothers	2	3		9	2	1	3																				4
2016-10-07	998	818	1	26	43	1	1	10	3		12	4			3	2	2	2	3	2		kingfisher	3	2		5	2	6	2																				5
2016-10-07	999	403	1	35	34	1	1	15	1		1	14		malt beverage	4	2	4	5	2	4		bud platinum	1	4		10.72	1		3																				8
2016-10-07	1000	371	1	47	11	2	1	5	1		1	3	8		3	2	3	5	3	5										1	6	1	2	1	7	4		definitely prefer bottles to cans	15	1		3					1	6	4
2016-10-07	1001	568	1	24	23	3	1	0	5		14	5		Fruit/Vegetable Ale	3	3	5	5	3	6										1	6	1	2	1	6	3		I rarely drink the same beer twice. Whenever I go out, I almost always try to try a different type of beer so I don't really have a "favorite", although I usually like the fruity beers when I want something familiar.	10	2	4	2					1	2	4
2016-10-07	1002	657	1	42	23	2	3	1	1		1	9			3	3	3	5	3	4										1	3	1	2	2		3			10	1		2							4
2016-10-07	1003	496	1	31	6	3	2	12	1		1	4	5		2	3	1	5	3	5										1	8	1	6	1	7	3			10	2	5	1						2	5
2016-10-07	1004	707	1	23	6	1	2	5	1		4				3	3	2	4	3	1		Sierra Nevada Pale Ale	2	4		14.99	2	18.99	2																				4
2016-10-07	1005	840	1	28	26	1	1	20	1		1				3	1	4	5	2	4										1	3	2		2		3			7	2	2	2							4
2016-10-07	1006	559	1	41	47	2	1	6	1		11	6	7		2	4	3	5	4	3										1	10	1	1	1	6	3			12	1		3							7
2016-10-07	1007	263	1	28	6	2	3	2	1		13	5	7		2	5	3	5	3	5										1	9	1	2	1	4	3			11	2	2	2					1	3	5
2016-10-07	1008	582	1	28	6	1	1	10	1		1	5	8		2	4	3	4	4	6		Firestone 805	2	4		16	2	2	1																		1	2	5
2016-10-07	1009	363	1	23	6	1	2	7	1		1	13			3	2	2	5	5	4		Blue Moon	2	4		13.99	1		3																				8
2016-10-07	1010	431	1	48	52	2	2	2	1		1	4	5		3	3	3	5	3	1		Fat Tire	2	3		8.9	2	1	3																	1	3	4	5
2016-10-07	1011	559	1	27	34	2	2	20	1		1	3	5		3	2	3	5	3	3		Bud light	1	4		7.88	1		3																			2	5
2016-10-07	1012	283	1	30	2	1	1	8	1		12	13	7		2	3	2	4	2	1		blue moon	2	4		14	2	2	1																1	6	2	4	5
2016-10-07	1013	299	1	41	34	2	2	7	1		1	13	2		4	2	3	5	2	4		Pabst Blue Ribbon	1	4		8.99	2	1	2																			6	5
2016-10-07	1014	528	1	31	6	3	2	1	1		1				4	2	4	5	2	2										1	2	1	3	1	4	4			10	1		3					1	7	5
2016-10-07	1015	359	1	38	14	2	2	2	1		7	9			1	5	4	4	4	1										1	8	1	3	1	7	3			9.25	2	1.75	3							4
2016-10-07	1016	438	1	48	14	2	2	4	1		1				4	2	4	5	1	6		corona	3	3		4.5	2	0.5	2																				8
2016-10-07	1017	605	1	48	39	2	2	4	2		1	11			3	2	2	4	3	1										1	5	1	3	1	5	3			10	2	5	1				2	3	4	5
2016-10-07	1018	418	1	34	36	1	1	40	1		1				3	2	3	4	2	4										2						4			20	1		3							8
2016-10-07	1019	821	1	35	39	3	3	5	1		1				4	3	3	5	2	1		Sierra Nevada	2	2		7.99	1		3																				5
2016-10-07	1020	266	1	28	14	2	1	6	5		12	4	5		2	4	3	5	3	1										1	7	1	8	1	4	3			11	1		3					1	2	3
2016-10-07	1021	234	1	33	29	1	1	32	4		11	2	8		2	3	2	4	2	1		Lost Coast Great White	2	3		8.99	1		3																1	6	3	4	5
2016-10-07	1022	575	1	24	10	1	2	8	1		1	10	2		4	3	4	4	2	4		lager	1	4		48	2	60	2																			2	5
2016-10-07	1023	387	1	38	48	2	2	4	1		3				4	3	2	5	3	4										1	5	1	5	1	3	4		I don't care about any of this stuff as long as I like the beer everything else is irrelevant to me.	14	1		2							8
2016-10-07	1024	356	1	43	4	2	1	2	1		5				2	4	4	5	3	4										1	7	1	9	1	5	2			7	1		2							4
2016-10-07	1025	303	1	30	24	2	1	4	5		6				2	3	2	3	2	1										1	9	1	4	1	5	3		It should have a rich flavor	12	2	15	2					6	2	5
2016-10-07	1026	2058	1	29	33	2	1	5	1		13	9			2	4	4	5	3	4										1	3	1	2	1	5	3		I like weird fun flavorings.	9	2	1	2							3
2016-10-07	1027	323	1	28	39	2	2	5	1		1	13	7		2	2	3	5	4	1										2		1	1	2		3			12	1		3							8
2016-10-07	1028	438	1	36	18	2	1	8	1		1	2	5		1	4	2	5	4	1										1	9	1	8	1	5	2		aged in bourbon barrels	13	1		3					1	3	4
2016-10-07	1029	280	1	29	33	3	1	3	1		7				3	3	3	5	3	4										1	8	1	2	1	7	3			10	2	5	3				6	2	3	4
2016-10-07	1030	593	1	27	48	2	2	7	1		10	2	6		2	3	3	4	3	3		Elysian Immortal IPA	2	3		10	2	5	2																				5
2016-10-07	1031	265	1	33	11	1	2	6	1		13	8	9		3	3	2	4	2	5		Shiner Bock	1	4		14.99	1		3																				1
2016-10-07	1032	707	1	36	6	3	1	1	3		4	5	7		3	3	2	5	4	6		Corona	3	5		30	2	32.5	1															1	6	2	3	4	5
2016-10-07	1033	398	1	29	16	3	3	0	4		2	6	7		2	4	3	5	3	2		Guinness Draught	3	3		8.5	2	0.5	2																		1	2	5
2016-10-07	1034	505	1	28	6	1	1	100	5		12	8	9		4	3	4	2	4	4										1	6	1	5	1	7	3		No.	15	2	5	2							4
2016-10-07	1035	215	1	26	28	3	2	0	3		3	5	6		2	3	3	5	3	1										1	5	1	7	2		2			6	1		2			1	2	3	4	5
2016-10-07	1036	347	1	35	31	3	2	7	3		14	13	4	Amber	1	4	3	5	3	4										1	7	1	4	2		3		I am starting to prefer to buy packaged beer in cans because of the environmental impact -- aluminum has a higher value as a post-consumer product whereas glass just gets ground up and goes into a landfill.	12	2	2	2						1	7
2016-10-07	1037	799	1	39	21	3	3	1	3		1	13	4		3	4	2	5	3	2		Allagash White	2	2		10	2	2	3																				8
2016-10-07	1038	368	1	30	44	2	2	5	1		2	6	7		3	3	3	5	2	4										1	10	1	8	1	2	4			22	2	3	2					2	3	5
2016-10-07	1039	437	1	37	6	2	3	3	1		1				3	2	4	5	2	1										2		1	4	2		4			15	2	17	2							8
2016-10-07	1040	229	1	29	15	2	1	3	3		11	4			2	1	2	1	3	3										1	7	1	6	1	7	3		NO COMMENT	30	2	45	2							6
2016-10-07	1041	364	1	32	44	2	2	5	1		14	7	8	Flavored	3	4	3	5	3	2		Blue Moon	2	3		9.5	1		2																		2	3	5
2016-10-07	1042	317	1	25	43	2	2	9	2		14			sour beers	2	4	3	4	4	2		Yee-Haw Blackberry Berliener Wiess	2	1		5	2	1	2																				1
2016-10-07	1043	694	1	59	13	3	3	1	3		1				3	2	4	5	1	4		bud light	1	3		6.99	1		1																				8
2016-10-07	1044	362	1	25	6	2	1	3	3		13	5	6		2	3	3	5	3	4										1	6	1	6	1	4	3			10	2	2	1							6
2016-10-07	1045	280	1	45	14	3	1	2	1		1	3	9		2	4	4	5	2	4		Leinenkugel	1	3		8	2	1	3																		6	4	5
2016-10-07	1046	493	1	56	23	3	2	2	2		3	7	9		4	3	2	5	2	4		Heinekin	3	3		7.99	2	1	2																				8
2016-10-07	1047	238	1	33	14	2	2	8	1		10	4	6		5	4	4	5	4	1		Bud Ice	1	4		4	2	5.5	2																		1	6	2
2016-10-07	1048	320	1	24	44	2	2	4	1		1	4	5		2	4	2	5	3	3		Blue Moon	2	3		8.99	2	4	1																	1	2	4	5
2016-10-07	1049	388	1	31	13	2	1	12	1		3	4	5		2	3	2	5	3	1		Reds apple	2	3		8	2	14	1																			1	4
2016-10-07	1050	479	1	35	23	2	2	9	1		13				2	4	2	5	3	4										1	3	1	1	1	2	4		I would like the alcohol content to not be too weak or overly strong	16.99	2	18	1							7
2016-10-07	1051	582	1	45	7	2	1	3	1		5				2	3	3	5	3	6		Red Hook IPA	2	3		7.99	2	2	1																		1	3	4
2016-10-07	1052	735	1	49	11	2	1	12	1		1	13	9		3	2	3	5	5	1										1	1	1	7	1	1	5			26	1		2					1	2	5
2016-10-07	1053	360	1	36	39	1	1	24	1		1				5	1	5	4	2	4										1	2	1	2	1	2	5			20	2	4	2							5
2016-10-07	1054	370	1	35	48	2	2	8	1		1	11	5		2	3	3	3	3	2										1	6	1	5	1	2	3			10.99	2	11.99	2						1	4
2016-10-07	1055	464	1	30	39	2	2	20	1		1				5	1	5	5	1	4										1	3	1	2	1	1	6	30 pack	Goes down smooth. Tastes good.	19.99	2	1	1			6	2	3	4	5
2016-10-07	1056	523	1	66	36	3	1	1	1		6	7	8		3	3	3	4	3	3										1	8	1	6	1	7	3			10	2	5	1			1	2	3	4	5
2016-10-07	1057	210	1	32	21	2	3	8	3		1	2	3		3	2	4	5	2	4		Yuengling	1	3		6	1		3																				8
2016-10-07	1058	238	1	22	6	1	2	10	1		1	4	6		4	2	2	5	2	6		Coors Light	1	3		10	1		2																				6
2016-10-07	1059	233	1	26	22	2	1	5	1		6				3	4	3	5	2	4										1	10	1	3	1	8	3			9	2	1	2						6	2
2016-10-07	1060	824	1	42	6	1	1	20	1		1	5	7		3	3	2	5	5	6		Guinness	3	4		15.99	2	4	3																				8
2016-10-07	1061	418	1	46	28	2	2	6	1		1	4	8		2	4	2	5	2	1										2		1	4	1	6	3			7.99	2	0.5	2					1	3	4
2016-10-07	1062	365	1	28	31	1	1	7	5		1	4	5		2	3	3	4	4	6										1	8	1	6	1	5	3			11.39	2	11.99	3						6	5
2016-10-07	1063	460	1	28	26	3	1	12	1		1	6	7		2	3	3	3	2	1		Stag	2	4		7.99	2	2	3																	1	6	4	5
2016-10-07	1064	202	1	42	15	2	1	12	1		1				4	2	4	5	3	2		Bud Light	1	5		16	1		3																				5
2016-10-07	1065	673	1	42	36	2	1	12	1		1				3	2	3	5	2	4		bud light	1	4		15	1		1																			6	5
2016-10-07	1066	384	1	50	23	3	2	0	2		13				3	5	3	5	4	4										1	3	1	1	1	1	3			12	2	3	2							4
2016-10-07	1067	474	1	42	33	1	1	24	1		1	3			3	2	3	2	2	4		Labatts Blue	1	4		15	2	1	2																	1	6	2	5
2016-10-07	1068	457	1	34	19	2	2	6	2		2	4	9		2	4	2	5	2	5		abita amber	2	3		7	2	1	2																			1	6
2016-10-07	1069	388	1	30	45	3	3	0	5		5				3	4	3	5	2	5										1	5	1	6	1	43	3			5	2	2	2					1	2	4
2016-10-07	1070	337	1	29	35	2	3	2	1		1	4	7		3	3	1	5	4	2										2		2		1	4	3			20	2	5	2					1	4	5
2016-10-07	1071	699	1	63	26	3	2	1	1		4				2	4	3	5	2	4		Schlafley's Pale Ale	2	3		7.99	2	2	3																1	6	3	4	5
2016-10-07	1072	383	1	30	33	2	2	24	5		1	12	4		2	3	4	1	3	6										1	4	1	6	1	5	5			24.99	2	29	2					2	3	5
2016-10-07	1073	798	1	56	15	3	2	2	1		1				4	2	4	5	5	4										1	4	1	4	1	1	4			15	1		1							8
2016-10-07	1074	331	1	33	49	2	1	3	1		13	4	9		2	3	2	2	3	6										1	6	1	7	1	9	1			4	2	2	2							4
2016-10-07	1075	347	1	32	44	2	1	4	1		1	8	9		2	2	4	5	3	4										1	6	1	5	1	4	4			18	2	5	3						2	5
2016-10-07	1076	305	1	32	19	2	3	3	1		1	3	8		4	2	3	5	3	4		Heinekin	3	3		10	1		2																			1	4
2016-10-07	1077	623	1	49	36	2	2	3	1		2	6	7		3	4	2	5	3	4										1	9	2		1	8	3			12.5	2	3.5	2					1	2	4
2016-10-07	1078	1077	1	25	21	2	2	14	3		10	6	7		2	2	2	4	3	4										1	6	1	4	1	7	2			10	2	5	2							4
2016-10-07	1079	421	1	30	33	2	1	3	1		5				1	4	3	5	4	7	Flavor of IPA	Three heads the kind	2	6	Create own 6 pack	11	1		3																				1
2016-10-07	1080	354	1	45	22	2	1	5	1		1	13			3	4	2	5	4	4										1	3	1	3	1	3	4			16	2	4	3						6	5
2016-10-07	1081	319	1	26	48	2	2	6	3		13	5	9		4	3	3	2	3	6		Elysian Immortal IPA	2	3		9	1		2																				1
2016-10-07	1082	497	1	34	51	2	1	15	1		1	3	8		3	2	4	4	2	1										1	6	1	4	1	5	3			7.99	1		1					1	6	5
2016-10-07	1083	519	1	25	44	2	1	6	1		1				3	2	4	5	3	6										1	5	1	3	1	3	3			10	1		1							8
2016-10-07	1084	846	1	29	6	2	2	2	1		11				4	2	3	4	3	1		Kingfisher	3	2		8	2	2	4																				6
2016-10-07	1085	580	1	26	22	2	3	2	5		4				4	3	3	5	2	2										1	6	2		1	4	4			12.99	2	5	2						6	5
2016-10-07	1086	650	1	42	2	3	2	12	1		8				2	4	3	5	3	4		Michelob Amber Bock	1	4		16	2	2	2																				8
2016-10-07	1087	151	1	26	10	2	2	5	1		13	6	9		3	4	2	5	3	4		Blue moon	2	4		16	1		3																				8
2016-10-07	1088	447	1	35	38	1	1	24	1		4				2	4	3	5	2	4		Deschutes Mirror Pond	2	3		8.99	1		3																	1	6	4	5
2016-10-07	1089	1277	1	38	44	1	1	10	1		1	4	9		3	1	4	4	2	3										1	2	1	3	1	1	4			12	2	15	1						1	5
2016-10-07	1090	755	1	60	26	1	2	4	1		1	4	9		2	3	2	5	2	5										1	8	1	5	1	2	2			5.99	2	1	2							1
2016-10-07	1091	346	1	26	22	2	1	5	1		1	11	3		1	1	1	5	2	4										1	2	1	4	1	6	5			12	2	5	3							3
2016-10-07	1092	661	1	26	22	1	2	5	3			1			2	3	4	1	4	4										1	7	1	6	1	3	3		no idea	15	2	16	4							8
2016-10-07	1093	386	1	25	51	2	1	8	1			1			3	2	4	5	2	7	Type of Beer									1	2	1	4	1	3	4		Not eating the beer so to say	8.99	1		3							5
2016-10-07	1094	646	1	31	39	1	1	5	1		12	3	4		2	3	4	3	4	3		Sam Adams	2	5		35	1		3																				2
2016-10-07	1095	623	1	43	10	3	2	2	1		1	3			5	5	3	5	3	4										1	3	1	2	1	3	3			10	1		4						6	5
2016-10-07	1096	357	1	28	41	1	1	10	1		4	5	9		2	4	3	5	4	2										1	4	1	7	1	3	3		Comes in a bottle, not cans.	12	2	2	2							4
2016-10-07	1097	588	1	32	10	2	3	2	1		1				3	4	2	5	3	6		Sam Adams Light	2	3		10	2	2.5	2																				8
2016-10-07	1098	330	1	28	15	3	2	6	1		5				3	3	3	5	3	4		Stone IPA	2	3		11	2	1	3																				8
2016-10-07	1099	530	1	28	2	1	2	5	1		6	9			4	2	4	5	3	6										1	5	1	6	1	2	3			10	2	1	1							6
2016-10-07	1100	897	1	59	13	3	2	2	1		5				1	5	5	5	2	3		Inversion IPA	2	3		7.99	2	1	2																			1	4
2016-10-07	1101	373	1	31	23	1	2	10	1		13	5	7		2	4	4	1	4	6										1	3	1	4	1	3	3			11	1		2					1	4	5
2016-10-07	1102	597	1	34	7	2	2	6	4		6				2	4	3	4	2	1		Avery	2	3		6	2	2	2																		2	3	4
2016-10-07	1103	464	1	29	7	3	2	2	4		1	13	4		4	2	4	1	3	2										1	2	1	1	1	3	4			15	2	2	2				1	2	3	5
2016-10-07	1104	959	1	27	44	1	1	12	2		1	2	3		4	2	2	1	3	4		carlsberg	3	4		30	2	2	1																			3	4
2016-10-07	1105	838	1	32	31	2	2	6	5		1				2	1	1	4	3	6										1	2	1	5	1	1	4			24	2	0.01	3				1	6	3	5
2016-10-07	1106	283	1	27	6	2	1	10	1		4	5	9		1	5	3	4	4	6										1	6	1	2	1	5	3		Whether the beer is from San Diego.	12	1		2							1
2016-10-07	1107	844	1	30	33	2	1	15	1		14	4	5	white ale	1	3	3	5	4	6										1	7	1	8	1	10	3		It would be a smooth IPA. Hoppy yet malty where the malt overrides the bitterness of the hops giving it a nice smooth fruity finish.	12	2	2	1				6	2	3	7
2016-10-07	1108	402	1	23	44	1	2	10	1		3	4	5		2	5	4	4	3	5		Karbach	2	3		9.99	2	2.99	2																			1	6
2016-10-07	1109	560	1	32	26	2	1	6	1		4	5	9		2	3	2	4	2	1										1	6	1	7	2		3			9.99	2	2.99	3					1	4	5
2016-10-07	1110	321	1	26	4	2	1	4	3		3				4	4	1	5	1	4		Heinekin	3	4		9.99	2	3	3																			6	5
2016-10-07	1111	591	1	27	44	1	1	9	1		1	6	7		2	2	3	5	3	6		Bud Light	1	4		14.28	2	3	2																		1	6	5
2016-10-07	1112	1742	1	54	36	1	2	24	1		1	2	8		3	2	3	5	5	4		Beck's	1	4		12.99	2	1	3																				8
2016-10-07	1113	599	1	31	36	2	3	8	1		2				3	2	5	5	2	6		Yuengling	1	4		16	2	3	2																				6
2016-10-07	1114	290	1	27	6	2	1	2	1		1				4	2	4	5	2	6		Budweiser	1	4		7.5	1		3																				8
2016-10-07	1115	293	1	34	14	1	2	7	1		1	13	5		1	3	3	4	3	3		Deschutes Red Chair	2	3		9.99	2	11.99	3																	6	3	4	5
2016-10-07	1116	532	1	32	17	3	3	2	5		10	11	2		3	2	4	2	2	1										1	5	1	4	1	6	3		taste of beer important	5	2	2.5	3						6	5
2016-10-07	1117	462	1	40	34	2	2	3	1		1				3	2	4	5	4	6										1	1	1	8	1	1	5			30	1		5							5
2016-10-07	1118	526	1	63	41	2	2	6	3		13	4	9		3	2	3	4	2	4		Blue Moon	2	3		10	2	3	2																		1	2	5
2016-10-07	1119	645	1	39	44	1	1	12	1		1	5	9		2	3	3	5	3	1		Deep Ellum IPA	2	3		8.99	2	1	3																				6
2016-10-07	1120	643	1	40	27	3	2	0	5		1				3	2	4	5	1	4										1	3	1	5	1	2	4		I would like it if there were animals on the can, but I can't find Schmidt anymore.	6	2	1	3							1
2016-10-07	1121	1670	1	32	14	3	3	3	5		1				2	4	3	5	3	6		Goose island	2	4		14	2	2	3																		1	6	3
2016-10-07	1122	595	1	23	33	2	2	3	1		1				3	2	3	5	3	6		Budweiser	1	3		7	2	2	2																				8
2016-10-07	1123	265	1	38	10	1	1	12	1		3				3	2	3	5	4	1		sierra nevada	2	2		11.5	2	13	2																				2
2016-10-07	1124	198	1	28	21	2	1	7	1		12	7	9		1	2	3	4	3	3		Union Brewery	2	3		10	2	12	2																			1	4
2016-10-07	1125	324	1	26	6	1	1	6	1		2				4	3	3	4	3	6		BUD LIGHT	1	3		7	2	5	4																				5
2016-10-07	1126	293	1	30	6	2	2	5	1		12	5	7		4	4	2	4	2	4		Sierra Nevada IPA	2	3		8	1		2																			1	4
2016-10-07	1127	493	1	56	23	2	2	12	1		1				4	2	4	5	1	4		budweiser	1	4		14	2	5	1																		6	2	5
2016-10-07	1128	653	1	37	38	1	1	40	1		12	5	7		1	3	4	5	3	1		deschuttes	2	3		7.5	2	1	2																		2	4	5
2016-10-07	1129	405	1	23	8	2	1	5	1		1	4	5		2	2	3	5	3	6		New Castle	1	3		9	2	2	3																				1
2016-10-07	1130	412	1	31	44	2	1	12	2		1	13	2		3	2	3	4	5	4		Bud Light	1	4		12.99	2	1	2																			6	5
2016-10-07	1131	363	1	29	7	2	1	5	1		1	4	9		2	2	2	5	4	6										1	3	1	4	2		4			20	2	5	1		1	6	2	3	4	5
2016-10-07	1132	535	1	27	10	2	2	15	5		1	3			1	1	1	5	1	4										2		2		2		4			8.99	2	2	2							2
2016-10-07	1133	252	1	30	36	2	2	4	1		1				3	2	3	5	1	6										1	2	1	4	2		3			6	2	4	2						1	4
2016-10-07	1134	374	1	24	21	3	1	1	4		13	4			3	5	2	5	5	4										1	3	1	8	1	6	6	Draught at a restaurant/brewery I go to		7	2	8.75	2			1	2	3	4	5
2016-10-07	1135	173	1	25	15	1	1	10	4		1	3	8		3	4	3	1	2	4		corona	3	3		5	2	1	3																				4
2016-10-07	1136	517	1	30	14	3	1	2	1		5				3	3	3	5	3	4		Alaskan Brewing Co.: Alaskan Icy Bay IPA	2	3		10	2	13	2																		6	3	5
2016-10-07	1137	607	1	52	10	2	1	5	1		1				3	2	3	5	1	6		Bush	1	3		6	1		3																			1	7
2016-10-07	1138	917	1	22	33	3	1	2	3		10	14	9	heineken	4	4	2	4	3	4										1	5	1	1	2		3			9.99	1		1							5
2016-10-07	1139	421	1	34	6	2	1	10	1		11	2	6		2	3	3	4	4	4										1	7	1	3	1	8	4			19.99	2	2	2					1	6	2
2016-10-07	1140	409	1	31	28	2	3	3	1		1	9			2	2	3	5	3	6										1	3	1	2	1	3	3			10	2	2	2						1	6
2016-10-07	1141	334	1	41	8	3	2	0	1		1	3	9		4	3	2	5	5	7	similar style of other beers I like									1	2	1	2	1	6	4			15	1		2							8
2016-10-07	1142	768	1	27	6	2	1	6	5		1				3	2	3	4	2	6		Budweiser	1	3		5.99	2	2	2																				5
2016-10-07	1143	660	1	33	39	3	2	2	1		1				2	2	2	5	5	4		Corona	3	5		35	2	5	2																				5
2016-10-07	1144	373	1	27	6	2	3	10	2		1				3	4	4	2	4	4		Molson Canadian	3	2		10.25	2	3	3																			4	5
2016-10-07	1145	691	1	31	19	2	2	6	3		1	3	5		3	2	4	5	2	6										1	1	1	7	1	3	3		I like lots of carbonation.	10	2	12	2						1	6
2016-10-07	1146	336	1	23	22	2	1	5	1		1	13	4		2	4	3	4	2	4		Allagash White	2	3		6.99	2	7.99	3																			1	5
2016-10-07	1147	558	1	39	50	2	2	5	1		1				4	2	4	5	1	4		Bud lite	1	3		7.99	1		2																			6	5
2016-10-07	1148	692	1	49	33	2	2	6	1		1	4	5		3	3	3	5	2	4		Lost Coast Brewery Tangerine Wheat	2	3		9.99	2	2	2																			6	4
2016-10-07	1149	393	1	39	10	1	1	6	1		12				3	4	2	2	4	1										1	7	1	3	1	3	3		nothing	12.99	2	14	3							2
2016-10-07	1150	437	1	29	29	3	1	6	1		4	5	7		2	5	2	5	3	1										1	6	1	6	1	4	3			8.99	1		3							8
2016-10-07	1151	443	1	29	36	2	1	9	1		9				1	3	5	5	3	6										1	3	1	4	1	4	4		I like a beer that has a citrus kind of flavor to it. It can't be too bitter.	18	1		3					6	4	5
2016-10-07	1152	467	1	36	47	1	1	24	1		1	3	4		2	1	3	4	2	6										1	3	1	2	1	3	3			8	1		3						2	5
2016-10-07	1153	1290	1	55	32	1	2	6	1		13	2	7		2	3	3	4	2	4										1	7	1	5	1	5	3			10	2	1	2						4	5
2016-10-07	1154	516	1	54	38	3	2	0	4		1	4	5		2	5	3	5	2	5										1	5	1	6	1	3	3			8	2	1	1							2
2016-10-07	1155	536	1	41	23	3	2	2	3		1				5	1	5	5	2	6		Miller	1	3		6	2	9	1																				4
2016-10-07	1156	315	1	26	48	2	2	4	2		4				3	2	4	5	3	4										1	4	2		2		3			12.99	2	15.99	3					1	4	5
2016-10-07	1157	336	1	26	6	1	2	10	1		1	5	7		1	4	4	5	3	4										2		2		2		2			8	1		3							6
2016-10-07	1158	431	1	31	6	2	3	14	1		12	13	9		3	2	3	5	1	6		Blue Moon	2	4		15	1		3																		6	4	5
2016-10-07	1159	452	1	24	18	1	2	16	1		7				3	4	2	4	4	3		guinness	3	1		5	1		3																				5
2016-10-07	1160	665	1	53	26	3	1	1	1		1				4	2	4	5	2	4										2		2		2		3		It is a light beer.	7	1		2							8
2016-10-07	1161	1350	1	38	39	2	1	6	1		1	13	2		2	3	4	5	5	6		Shiner Ruby Redbird	2	4		24	1		3																				7
2016-10-07	1162	603	1	27	10	2	1	10	1		1				4	1	4	5	2	4										1	3	2		1	2	4			14.99	1		3						6	5
2016-10-07	1163	527	1	34	15	2	2	10	5		1	5	9		3	1	3	4	2	4										1	3	2		1	2	3		I like a more smooth beer. Something I can drink without having a thick after taste in my mouth for hours.	7.99	2	1	2				1	2	4	5
2016-10-07	1164	790	1	24	10	3	3	2	5		1	2	3		4	1	3	5	3	1										1	7	1	4	1	6	3			9	1		1						2	3
2016-10-07	1165	432	1	25	50	2	2	4	3		1	12	6		2	3	4	5	4	5		Duck Rabbit	2	3		14	2	0.5	2																				4
2016-10-07	1166	271	1	28	50	1	1	14	1		7				3	3	3	5	1	6										1	5	1	5	1	5	5			20	1		3							6
2016-10-07	1167	479	1	32	10	1	1	12	1		9				3	4	2	5	3	4										1	8	2		2		4			14	1		3							8
2016-10-07	1168	730	1	53	44	2	3	6	5		4	5	7		3	4	3	4	3	1		shiner pale ale	2	3		8.99	1		2																1	6	2	4	5
2016-10-07	1169	445	1	50	34	2	1	5	1		1				4	3	2	5	2	6										1	2	1	3	2		2			4	1		2							5
2016-10-07	1170	525	1	41	29	1	2	50	1		1	4	7		3	2	3	5	1	4										1	6	1	5	1	6	4			14	1		2					1	6	5
2016-10-07	1171	478	1	27	6	3	2	1	5		2	6	7		3	3	1	5	5	4		Guininness	3	2		10	2	2	1																				5
2016-10-07	1172	401	1	44	26	2	1	12	1		13	2	3		3	3	1	5	4	3		La Fin Du Monde by Unibroue	2	2		10	2	2	1																		2	3	5
2016-10-07	1173	668	1	29	47	3	2	2	1		9				2	4	3	5	4	1		midnight	2	6	growler	8	2	2	2																	1	6	3	4
2016-10-07	1174	499	1	23	33	2	2	2	1		1	3	7		2	2	2	5	2	5										1	7	1	3	1	6	2			15	2	5	2							1
2016-10-07	1175	666	1	38	2	2	1	6	1		1	4	9		1	3	5	5	2	4										1	3	1	5	1	6	3		The foam that builds up at the top. Less foam better tasting beer in my book.	12	1		3						6	5
2016-10-07	1176	540	1	47	5	2	1	6	1		5				3	5	3	4	3	4										1	6	1	8	1	6	3		Full bodied flavor	9.99	1		2				1	6	4	5
2016-10-07	1177	462	1	32	33	1	1	24	1		5				2	4	3	4	4	3		Brooklyn pale ale	2	3		13	2	14	2																		1	3	4
2016-10-07	1178	539	1	29	8	2	2	2	5		2	5			2	5	3	4	2	6		Three Floyds / Dark Lord	2	3		10	2	15	1																	6	2	3	4
2016-10-07	1179	758	1	30	48	2	2	5	4		13	7	9		3	4	2	4	3	4		Trappist Westvleteren	2	1		7	1		2																		3	4	5
2016-10-07	1180	469	1	30	16	1	2	6	1		2				2	3	3	3	2	6										1	6	1	4	1	6	3		It sound involve a new taste but still be loyal to what it's modeled after. For example, still have a great style red/dark lager, with a new but subtle twist that tastes like it should have been there all along.	7.99	1		2				1	3	4	5
2016-10-07	1181	296	1	23	33	2	2	5	3		13	3	5		2	1	3	4	2	4		Heady Topper	2	2		12.5	2	16	3																				8
2016-10-07	1182	424	1	37	44	2	1	8	1		13	2	5		2	5	3	4	4	1		New Belgum	2	3		10	2	1	2																		1	3	4
2016-10-07	1183	409	1	22	43	2	2	4	5		1				4	3	1	4	4	1										1	10	1	8	1	10	4			24	2	28	2							5
2016-10-07	1184	655	1	29	34	2	2	2	1		12	2	6		2	4	1	5	4	4		Guiness draught	3	2		10	2	2	1																			7	5
2016-10-07	1185	812	1	31	36	2	3	3	5		4	9			4	2	3	5	4	6										1	7	1	6	1	6	2			12	2	4	1						6	2
2016-10-07	1186	284	1	26	2	2	2	8	1		1	9			3	2	3	5	3	4										2		1	7	1	3	3			14	2	4	1				6	2	3	5
2016-10-07	1187	338	1	25	24	2	1	8	3		1	4	7		3	2	4	4	2	6										1	3	1	4	1	8	3		It needs to have a nice smooth taste that's the kind of beer I like best.	7.49	2	2	3					1	4	5
2016-10-07	1188	572	1	50	13	2	2	7	1		1	13	9		3	2	3	5	5	4										1	3	1	4	2		4			15	1		3							8
2016-10-07	1189	937	1	56	4	1	2	7	3		1				4	2	4	5	2	4		Bud Light	1	3		7.5	1		3																				7
2016-10-07	1190	343	1	46	48	3	1	0	5		13	3			3	3	3	5	3	6		Full Moon Hefeweizen	2	3		9	1		2																			1	5
2016-10-07	1191	630	1	27	48	2	2	7	5		1	3	5		3	2	3	5	2	6		Blue Moon	2	3		7.5	1		3																			6	5
2016-10-07	1192	599	1	42	2	2	2	1	1		1	2			5	5	1	5	3	6		corona	3	3		8	1		3																				8
2016-10-07	1193	575	1	63	48	2	1	3	1		1	4	6		4	2	4	5	2	4										1	4	1	5	1	4	3			6.99	1		1							6
2016-10-07	1194	538	1	28	17	2	2	3	1		4				2	3	4	4	2	6										1	3	1	3	1	3	3			8	1		3				1	3	4	5
2016-10-07	1195	440	1	22	44	2	1	3	1		1	13	9		1	5	2	5	4	1		Karbach Weisse Versa Wheat	2	3		12	2	3	1																	1	2	3	4
2016-10-07	1196	488	1	35	11	2	2	8	3		1	5	9		3	3	3	5	2	3		Blue Moon	2	1		4	2	1	2																		1	6	2
2016-10-07	1197	338	1	39	11	1	1	24	1		2	4	9		3	3	2	5	4	4										1	8	1	8	1	3	3			13	2	15	1				1	6	3	5
2016-10-07	1198	519	1	26	48	2	1	3	3		10	13	8		4	3	4	2	2	5										1	5	1	8	1	4	2			6	2	7	3							1
2016-10-07	1199	688	1	28	23	2	3	4	1		1	2	6		2	3	2	4	3	3		HANAHAN	2	3		35	1		1														1	6	2	3	4	7	5
2016-10-07	1200	127	1	25	6	2	1	3	1		1	4	8		3	2	4	1	2	6		budwiser	1	4		12	2	15	2																				4
2016-10-07	1201	332	1	25	6	2	2	8	3		1	5	9		1	2	3	5	3	5										1	7	2		1	2	3			9.99	2	2.99	3							1
2016-10-07	1202	406	1	69	6	2	2	4	1		1	4	7		3	2	3	5	5	4		Pabst Blue Ribbon	1	5		20	1		3																			1	5
2016-10-07	1203	493	1	28	14	1	2	8	1		3	4	5		1	3	3	2	3	5										1	7	1	7	1	6	3			9.99	1		2							4
2016-10-07	1204	709	1	30	26	3	2	4	2		7				2	5	3	5	3	5										1	8	1	1	1	7	3			10	2	12	1							2
2016-10-07	1205	580	1	37	6	2	2	2	5		1	5	6		3	3	2	5	3	3										1	4	1	6	1	3	3			9	2	1	2				6	2	3	5
2016-10-07	1206	301	1	33	33	3	2	3	3		2	6	7		3	3	3	5	3	2		guiness	3	2		9	1		3																				5
[truncated: 51 more columns]
